# Supplementary material for: Complex regulation of microRNAs in roots of competitively-grown isogenic Nicotiana attenuata plants with different capacities to interact with arbuscular mycorrhizal fungi
Source: BMC Genomics. 2018 Dec 17;19:937. doi: 10.1186/s12864-018-5338-x (PMC6296096; doi:10.1186/s12864-018-5338-x)
Supplement: Supplementary file 1 — Table S1. Conserved and predicted novel miRNAs identified in the four sample types and log fold change for pairwise comparisons. (XLSX 72 kb) [file 12864_2018_5338_MOESM1_ESM.xlsx]

## Sheet: Sheet1
Supplementary Table 1. Conserved and predicted novel miRNAs identified in the four sample types and log fold change for pairwise comparisons
RPM - Reads Per Million, LFC - Log fold change
FinalRead	miRNA_Nomenclature	Counts	Orientation	ReadGenomicLocation	PrecursorGenomicLocation	Precursor	Star	Read_mapped_to_miR_and_mir_Ids_miR_MIR_miR	Reads_mapped_to_species	Lprecursor	Lread	Genomic Annotation	RPM_EV_+AMF	RPM_EV_-AMF	RPM_irCCaMK_+AMF	RPM_irCCaMK_-AMF	LFC_EV_+AMF_Vs_EV_-AMF	LFC_irCCaMK_+AMF_Vs_irCCaMK_-AMF	LFC_irCCaMK_+AMF_Vs_EV_+AMF	LFC_irCCaMK_-AMF_Vs_EV_-AMF	Padj_EV_+AMF_Vs_EV_-AMF	Padj_irCCaMK_+AMF_Vs_irCCaMK_-AMF	Padj_irCCaMK_+AMF_Vs_EV_+AMF	Padj_irCCaMK_-AMF_Vs_EV_-AMF
uugucgcaugaauuauuagcu	miR1136	EV_+AMF:169;EV_-AMF:147;irCCaMK_+AMF:127;irCCaMK_-AMF:148	5p	chr06:41061486:41061507:-	chr06:41061450..41061507:-;chr06:41061449..41061507:-	uugucgcaugaauuauuagcuacgaacgaagguucggcuaauauucgugucacaauu;uugucgcaugaauuauuagcuacgaacgaagguucggcuaauauucgugucacaauuc	cuaauauucgugucacaauu;uaauauucgugucacaauuc	tae-miR1136	tae	57;58	21	3'UTR	228	133	164	182	0.777608	-0.150243	-0.475338	0.452512	1.28606e-06	0.458834	0.00245434	0.0102364
ugguccauacugauucauuga	miR1166.2	EV_+AMF:24;EV_-AMF:0;irCCaMK_+AMF:0;irCCaMK_-AMF:0	5p	scaffold01319:56700:56721:+	scaffold01319:56700..56779:+	ugguccauacugauucauugacucagaaacuugagauucaaagaaaucuuggaguucaauggcauucaaucccuccaua	aauggcauucaaucccuccaua	cre-miR1166.2	cre	79	21	CDS	32	0	0	0	NA	NA	NA	NA	NA	NA	NA	NA
acauuuuggagaguccucgcaaca	miR1515a	EV_+AMF:0;EV_-AMF:0;irCCaMK_+AMF:311;irCCaMK_-AMF:0	3p	scaffold00959:211350:211374:+	scaffold00959:211262..211374:+	uugcuccgacucuccaaaaaugucgccgaauacgugucggauccuccaaaaguaguguauuuuuggaggauccgacacagguguagcaacauuuuggagaguccucgcaaca	uugcuccgacucuccaaaaau	gma-miR1515a	gma	112	24	Intergenic	0	0	402	0	NA	NA	NA	NA	NA	NA	NA	NA
ugacagaagagagcgagcac	miR156a	EV_+AMF:39;EV_-AMF:95;irCCaMK_+AMF:20;irCCaMK_-AMF:30	5p	scaffold02954:116846:116866:+;chr08:13195953:13195973:+	scaffold02954:116846..116933:+;chr08:13195953..13196004:+	ugacagaagagagcgagcacacaugguucuugcauggauaaauccccaugcuuaaaagcuaugugugcuuucucucuaucuaucaca;ugacagaagagagcgagcacgguaaaaccgugauuauauuuuucagugggg	ugcuuucucucuaucuaucaca;gauuauauuuuucagugggg	ahy-miR156a	ahy	87;51	20	3'UTR	53	86	26	37	-0.698344	-0.509014	-1.02748	-1.21681	0.00834189	0.236035	0.00465637	2.54692e-05
ugacagaagagagugagcac		EV_+AMF:9155;EV_-AMF:14554;irCCaMK_+AMF:11400;irCCaMK_-AMF:11990	5p	scaffold01594:71222:71242:+;scaffold01594:71021:71041:+;scaffold00991:114857:114877:+;scaffold05206:26475:26495:-;chr11:50224158:50224178:-;scaffold00388:18755:18775:-;scaffold05318:20551:20571:-	scaffold01594:71222..71312:+;scaffold01594:71021..71105:+;scaffold00991:114857..114947:+;scaffold05206:26412..26495:-;chr11:50224092..50224178:-;scaffold00388:18692..18775:-;scaffold05318:20482..20571:-;chr11:50224093..50224178:-	ugacagaagagagugagcacacaugguguuuucuugcauaugauauauauaugcuugaagcuaugugugcucacugcucuaucugucacc;ugacagaagagagugagcacacaugauauuuucuugcauaugauaugcuugaagcuaugugugcucacugcucuaucugucacc;ugacagaagagagugagcacacaugguguuuucuugcaugaaauuugucuaugcuugaagcuaugcgugcucacugcucuaucugucacc;ugacagaagagagugagcacacaugguucuugcauggaaauuccaugcauaaagcucugcgugcucgcucucuaucugucaca;ugacagaagagagugagcacacgcaggcaauuguauagauauuauauu…	gcucacugcucuaucugucacc;ugcucgcucucuaucugucaca;ugcucacuucucuugcugucaua;gcucacucucuaucugucacc;ugcucacuucucuugcugucau	ahy-miR156a	ahy	90;84;90;83;86;83;89;85	20	Intergenic	12371	13207	14739	14730	-0.0943407	0.000881215	0.252677	0.157455	4.20012e-07	0.993676	3.52809e-46	7.04133e-19
ugacagaagagaguuagcac		EV_+AMF:203;EV_-AMF:406;irCCaMK_+AMF:241;irCCaMK_-AMF:434	5p	scaffold00276:533246:533266:-	scaffold00276:533177..533266:-	ugacagaagagaguuagcacauaugguauuuucuugcauaugauauauauaugcuugaagcuaugcgugcucacucucuaucugucacc	gcucacucucuaucugucacc	ahy-miR156a	ahy	89	20	Intergenic	274	368	312	533	-0.42553	-0.77259	0.18737	0.53443	0.000382453	1.01559e-13	0.157798	1.34475e-07
gcucacugcucuaucugucacc	miR156a-3p	EV_+AMF:783;EV_-AMF:0;irCCaMK_+AMF:1870;irCCaMK_-AMF:0	3p	scaffold01594:70814:70836:+	scaffold01594:70749..70836:+	uaaauaaagggaggagagagugagcacacaugguauuuucuugcauaugauuugaagcuaugcgugcucacugcucuaucugucacc	uaaauaaagggaggagagagugagcac	aly-miR156a-3p	aly	87	22	Intergenic	1058	0	2418	0	NA	NA	1.19247	NA	NA	NA	1.03275e-116	NA
uugacagaagauagagagcac	miR156b-5p	EV_+AMF:0;EV_-AMF:8500;irCCaMK_+AMF:8220;irCCaMK_-AMF:0	5p	chr10:992928:992949:-;chr10:993341:993362:-	chr10:992863..992949:-;chr10:993276..993362:-	uugacagaagauagagagcacugauaaugaagugcaugaaaauugucugcaccucacuccuuugugcucuuuauucuucugucauc;uugacagaagauagagagcacagauaacgaagugcaugaaaauugucugcaccucacuccuuugugcucuuuauucuucugucauc	gcucuuuauucuucugucauc	ahy-miR156b-5p	ahy	86;86	21	Intergenic	0	7713	10627	0	NA	NA	NA	NA	NA	NA	NA	NA
ugcucacugcucuaucugucacc	miR156f-3p	EV_+AMF:0;EV_-AMF:1306;irCCaMK_+AMF:0;irCCaMK_-AMF:1220	3p	scaffold01594:70813:70836:+	scaffold01594:70749..70836:+	uaaauaaagggaggagagagugagcacacaugguauuuucuugcauaugauuugaagcuaugcgugcucacugcucuaucugucacc	uaaauaaagggaggagagagugagcaca	bra-miR156f-3p	bra	87	23	Intergenic	0	1185	0	1499	NA	NA	NA	0.339113	NA	NA	NA	5.60723e-09
ugccuggcucccuguaugcca	miR160-5p	EV_+AMF:1026;EV_-AMF:1854;irCCaMK_+AMF:978;irCCaMK_-AMF:1030	5p	scaffold00952:199713:199734:+;scaffold00180:742483:742504:-;scaffold00232:539825:539846:-;scaffold00232:534667:534688:-	scaffold00952:199713..199796:+;scaffold00180:742421..742504:-;scaffold00232:539756..539846:-;scaffold00232:534598..534688:-	ugccuggcucccuguaugccauuugcagagcucaccguaauaucgaugggccuuugugaauggcguaugaggagccaagcaua;ugccuggcucccuguaugccauuugcagagcucaucggaauaccguuggguccccgugaauggcguaugaggagccaagcaua;ugccuggcucccuguaugccacacacuuucaccaauccgcgaguucuuugauuggcugaucaguggguggcgugcaaggagccaagcaua;ugccuggcucccuguaugccacacacuuucaccaauccgcgaguucuuugauuggccgaucagugaguggcgugcgaggagccaaguaua	gcguaugaggagccaagcaua;gcgugcaaggagccaagcaua;gcgugcgaggagccaaguaua	ahy-miR160-5p	ahy	83;83;90;90	21	Intergenic	1386	1682	1264	1265	-0.27925	-0.00114092	-0.132931	-0.41104	2.28709e-07	1	0.029889	1.05228e-13
ucgauaaaccucugcauccag	miR162	EV_+AMF:4041;EV_-AMF:6368;irCCaMK_+AMF:4032;irCCaMK_-AMF:5263	3p	scaffold04670:8771:8792:-;chr06:63039100:63039121:-;scaffold03929:24493:24514:-	scaffold04670:8771..8857:-;chr06:63039100..63039186:-;scaffold03929:24493..24579:-;scaffold04670:8771..8858:-	ggaggcagcgguucaucgaucuguucccugaaaggcgauaaacaaaauauagcaacaggaaucggucgauaaaccucugcauccag;ggaggcagugguucaucgaucuguucccugaaaggcgauaaacaaaauauagcaacaggagucggucgauaaaccucugcauccag;uggaggcagcgguucaucgaucuguucccugaaaggcgauaaacaaaauauagcaacaggaaucggucgauaaaccucugcauccag	ggaggcagcgguucaucgauc;ggaggcagugguucaucgauc;uggaggcagcgguucaucgauc	aau-miR162	aau	86;86;87	21	Intergenic	5461	5779	5213	6466	-0.0816547	-0.31076	-0.0670513	0.162054	0.00467659	2.05307e-30	0.0280732	2.32891e-09
uggagaagcagggcacaugcu	miR164a-5p	EV_+AMF:201;EV_-AMF:377;irCCaMK_+AMF:159;irCCaMK_-AMF:262	5p	scaffold00905:338901:338922:+;chr11:47789400:47789421:-	scaffold00905:338901..338978:+;chr11:47789344..47789421:-;chr11:47789342..47789421:-;scaffold00905:338901..338981:+	uggagaagcagggcacaugcuaaauuacuuguaacuuugaucuuucaagaauuuugcaugugcucuugcucuccagc;uggagaagcagggcacaugcuggauuacuuggacguuugaccuucugagaauuuugcaugugccccgacccuccagc;uggagaagcagggcacaugcuggauuacuuggacguuugaccuucugagaauuuugcaugugccccgacccuccagcuu;uggagaagcagggcacaugcuaaauuacuuguaacuuugaucuuucaagaauuuugcaugugcucuugcucuccagcuua	augugcucuugcucuccagc;caugugccccgacccuccagc;ugugccccgacccuccagcuu;ugugcucuugcucuccagcuua	aly-miR164a-5p	aly	77;77;79;80	21	3'UTR	272	342	206	322	-0.33039	-0.644416	-0.400962	-0.0869356	0.0080095	1.17041e-06	0.00484534	0.494499
ucggaccaggcuucauucccc	miR165a-3p	EV_+AMF:138689;EV_-AMF:307968;irCCaMK_+AMF:115363;irCCaMK_-AMF:196817	3p	scaffold07079:17684:17705:+;scaffold01141:287198:287219:+	scaffold07079:17624..17705:+;scaffold07079:17623..17705:+;scaffold01141:287174..287219:+;scaffold07079:17625..17705:+	gaaugcugucugguucgaaaccauucaccaaaguaucaagaguuuauuauuugaaugauuucggaccaggcuucauucccc;ggaaugcugucugguucgaaaccauucaccaaaguaucaagaguuuauuauuugaaugauuucggaccaggcuucauucccc;guuauggaucaugagucaguguugucggaccaggcuucauucccc;aaugcugucugguucgaaaccauucaccaaaguaucaagaguuuauuauuugaaugauuucggaccaggcuucauucccc	gaaugcugucugguucgaaac;ggaaugcugucugguucgaaa;guuauggaucaugagucaguguug;aaugcugucugguucgaaacc	aly-miR165a-3p	aly	81;82;45;80	21	5'UTR	187411	279464	149149	241794	-0.576457	-0.697024	-0.329451	-0.208884	0	0	0	0
aaauguuguuugugacgaguuauu	miR165a-5p	EV_+AMF:65;EV_-AMF:0;irCCaMK_+AMF:0;irCCaMK_-AMF:0	5p	scaffold01424:83322:83346:+	scaffold01424:83322..83383:+	aaauguuguuugugacgaguuauuccaccaugguaaguuuucucacuaaacacacauuuaa	guuuucucacuaaacacacauuuaa	aly-miR165a-5p	aly	61	24	Exon	88	0	0	0	NA	NA	NA	NA	NA	NA	NA	NA
ucgaaccagacagcauucccc	miR166e-3p	EV_+AMF:0;EV_-AMF:0;irCCaMK_+AMF:0;irCCaMK_-AMF:53	3p	scaffold07079:17621:17642:-	scaffold07079:17621..17703:-	ggaaugaagccugguccgaaaucauucaaauaauaaacucuugauacuuuggugaaugguuucgaaccagacagcauucccc	ggaaugaagccugguccgaaa	osa-miR166e-3p	osa	82	21	Intergenic	0	0	0	65	NA	NA	NA	NA	NA	NA	NA	NA
ugaagcugccagcaugaucua	miR167-5p	EV_+AMF:45163;EV_-AMF:55422;irCCaMK_+AMF:26865;irCCaMK_-AMF:57091	5p	scaffold00905:180786:180807:-;scaffold00412:55146:55167:-;scaffold00060:184920:184941:+	scaffold00905:180726..180807:-;scaffold00412:55090..55167:-;scaffold00060:184920..184994:+;scaffold00412:55092..55167:-	ugaagcugccagcaugaucuaaacuuaccucuuguaauuaauuaaguuugagggaagauuagaucaugugguagcuucacc;ugaagcugccagcaugaucuaaacuucccuuuuguuucaucuaucaaggaaagaucagaucauguggcagccucacc;ugaagcugccagcaugaucuaaacuuuucuaguugcuccguugaggaaagaucagaucauguggcagcaucacc;ugaagcugccagcaugaucuaaacuucccuuuuguuucaucuaucaaggaaagaucagaucauguggcagccuca	gaucaugugguagcuucacc;gaucauguggcagccucacc;aucauguggcagcaucacc;cagaucauguggcagccuca	ahy-miR167-5p	ahy	81;77;74;75	21	Intergenic	61029	50292	34733	70137	0.279166	-1.01387	-0.813188	0.479847	3.41907e-226	0	0	0
ucgcuuggugcaggucgggac	miR168a-5p	EV_+AMF:8423;EV_-AMF:15337;irCCaMK_+AMF:7288;irCCaMK_-AMF:12265	3p	scaffold03258:27853:27874:-	scaffold03258:27853..27939:-	ccuuucucugcauauacgcaguuaccucuagucucgcauuuccauuuauugcggcugucucuaauucgcuuggugcaggucgggac	ccuuucucugcauauacgcagu	aly-miR168a-5p	aly	86	21	Intergenic	11382	13917	9422	15068	-0.290094	-0.677383	-0.272649	0.11464	1.693e-56	4.62926e-284	2.17635e-41	6.63959e-11
ugauugagccgugccaauauc	miR170-3p	EV_+AMF:341;EV_-AMF:552;irCCaMK_+AMF:0;irCCaMK_-AMF:299	3p	scaffold00248:604050:604071:-;chr07:39020613:39020634:-	scaffold00248:604050..604123:-;chr07:39020613..39020687:-;chr07:39020613..39020689:-;scaffold00248:604050..604125:-;scaffold00248:604050..604126:-;scaffold00248:604050..604122:-;chr07:39020613..39020686:-	uuggugcgguucaaugagaaagcaguacucgaaaaauuuugacucuacuuuuugauugagccgugccaauauc;uuggugcgguucaaugagaaagcaguugucaaacuaguuuugacccuacuuuuugauugagccgugccaauauc;uguuggugcgguucaaugagaaagcaguugucaaacuaguuuugacccuacuuuuugauugagccgugccaauauc;uauuggugcgguucaaugagaaagcaguacucgaaaaauuuugacucuacuuuuugauugagccgugccaauauc;auauuggugcgguucaaugagaaagcaguacucgaaaaauuuugacucuacuuuuugauugagccgugccaauauc;uggugcgguucaaugagaaa…	uuggugcgguucaaugagaaag;uguuggugcgguucaaugaga;uauuggugcgguucaaugaga;auauuggugcgguucaaugag;uggugcgguucaaugagaaagc	aly-miR170-3p	aly	73;74;76;75;76;72;73	21	Intergenic	461	501	0	367	-0.120044	NA	NA	-0.449031	0.259766	NA	NA	1.47063e-05
ugagccgaaccacuaucacuc	miR171a-3p	EV_+AMF:4357;EV_-AMF:3420;irCCaMK_+AMF:2907;irCCaMK_-AMF:2409	3p	scaffold02309:58064:58085:+	scaffold02309:58006..58085:+	cgugauauugguuuggcucaucacuuucuguuaaauucaugagacagucuagagaugaugagccgaaccacuaucacuc	cgugauauugguuuggcucauc	ata-miR171a-3p	ata	79	21	Intergenic	5888	3103	3758	2960	0.924114	0.344368	-0.647813	-0.0680665	1.18286e-188	9.35567e-22	2.52238e-103	0.0915336
uugagccgcgccaauaucacg	miR171b-3p	EV_+AMF:448;EV_-AMF:0;irCCaMK_+AMF:0;irCCaMK_-AMF:0	3p	chr02:13911882:13911903:+	chr02:13911821..13911903:+	agauauuggugcgguucaauuagaaagucgaguucuuuuuguuuagaacuuuguuauuugauugagccgcgccaauaucacg	agauauuggugcgguucaauu	aly-miR171b-3p	aly	82	21	Intergenic	605	0	0	0	NA	NA	NA	NA	NA	NA	NA	NA
uugagccgcgccaauaucacu		EV_+AMF:616;EV_-AMF:1254;irCCaMK_+AMF:624;irCCaMK_-AMF:716	3p	chr11:43207066:43207087:-;scaffold00306:377612:377633:-	chr11:43207066..43207152:-;scaffold00306:377612..377698:-	cgauguuggugagguucaauccgaagacgaauuuacguuuuguuuacguaaagaacgaucucagauugagccgcgccaauaucacu;cgauauuggugagguucaauccgaagacguguuuacguuuuguuuucguaaagaacgaucucagauugagccgcgccaauaucacu	cgauguuggugagguucaauc;cgauauuggugagguucaauc	aly-miR171b-3p	aly	86;86	21	Intergenic	832	1138	807	880	-0.451845	-0.124935	-0.0440149	-0.370925	1.79751e-11	0.119685	0.570873	3.3664e-08
ggaaucuugaugaugcugcag	miR172a-3p	EV_+AMF:411;EV_-AMF:387;irCCaMK_+AMF:239;irCCaMK_-AMF:330	3p	chr05:1283809:1283830:-	chr05:1283809..1283892:-;chr05:1283809..1283893:-;chr05:1283809..1283894:-	gagcaucaucaagauucacauagccuuuuuagggcuuuuuugcccuauggcuuauugauaugggaaucuugaugaugcugcag;ggagcaucaucaagauucacauagccuuuuuagggcuuuuuugcccuauggcuuauugauaugggaaucuugaugaugcugcag;uggagcaucaucaagauucacauagccuuuuuagggcuuuuuugcccuauggcuuauugauaugggaaucuugaugaugcugcag	gagcaucaucaagauucaca;ggagcaucaucaagauucaca;uggagcaucaucaagauucac	aly-miR172a-3p	aly	83;84;85	21	Intergenic	555	351	309	405	0.661017	-0.390315	-0.844881	0.206451	3.90479e-11	0.00072341	2.03227e-16	0.0756055
ugaaucuugaugaugcugcau		EV_+AMF:4196;EV_-AMF:3782;irCCaMK_+AMF:3332;irCCaMK_-AMF:3028	3p	scaffold02506:35476:35497:-;chr02:3764058:3764079:-	scaffold02506:35476..35542:-;chr02:3764058..3764108:-	gcaacaccuucaagauucacauauauuugucauuaaaauccaaugugaaucuugaugaugcugcau;uguagauccuuuuucuccuuucaaguuugugaaucuugaugaugcugcau	gcaacaccuucaagauucaca;uguagauccuuuuucucc	aly-miR172a-3p	aly	66;50	21	Intergenic	5670	3432	4308	3720	0.724299	0.211716	-0.39633	0.116253	7.5698e-121	1.70875e-10	1.22525e-41	0.0013363
ccuuaaucggaguguucuca	miR1878	EV_+AMF:195;EV_-AMF:317;irCCaMK_+AMF:266;irCCaMK_-AMF:119	5p	chr09:8569462:8569482:+	chr09:8569462..8569504:+;chr09:8569462..8569505:+	ccuuaaucggaguguucucaguugagaacacuucgacuaagg;ccuuaaucggaguguucucaguugagaacacuucgacuaaggu	gagaacacuucgacuaagg;gaacacuucgacuaaggu	osa-miR1878	osa	42;43	20	Intergenic	264	288	344	146	-0.125531	1.23644	0.381871	-0.9801	0.374738	1.49146e-18	0.00241114	4.78338e-11
ccuuagucgaauguucuca	miR1878-5p	EV_+AMF:6221;EV_-AMF:9734;irCCaMK_+AMF:7934;irCCaMK_-AMF:6150	5p	chr07:38612951:38612970:-	chr07:38612929..38612970:-;chr07:38612928..38612970:-	ccuuagucgaauguucucagucgagaacacucgauuaaggu;ccuuagucgaauguucucagucgagaacacucgauuaagguc	gagaacacucgauuaaggu;gaacacucgauuaagguc	bdi-miR1878-5p	bdi	41;42	19	Intergenic	8406	8833	10258	7555	-0.0714841	0.441246	0.287258	-0.225472	0.00206655	2.18414e-90	3.21815e-41	1.96432e-22
uaaucugcauccugagguuu	miR2111a-5p	EV_+AMF:389;EV_-AMF:576;irCCaMK_+AMF:507;irCCaMK_-AMF:543	5p	chr07:75204370:75204390:+;chr10:37596150:37596170:+	chr07:75204370..75204438:+;chr10:37596150..37596215:+	uaaucugcauccugagguuuagaucgguuuuacuuuuacugcuucuagcccuugggaugcagauuacc;uaaucugcauccugagguuuagaucaauuuuuaaacugcuucuaguccuuggcauguagauuacc	gcccuugggaugcagauuacc;uccuuggcauguagauuacc	aly-miR2111a-5p	aly	68;65	20	Intergenic	526	523	655	667	0.00825185	-0.0261919	0.316432	0.350876	0.926201	0.798399	0.0003851	7.42821e-05
uaccguagcauguaucacuggc	miR2871a-5p	EV_+AMF:221;EV_-AMF:180;irCCaMK_+AMF:149;irCCaMK_-AMF:163	5p	scaffold04163:61946:61968:+	scaffold04163:61946..62010:+	uaccguagcauguaucacuggcuaaaucguaaauauuuuaauccaguggucauguaacgauaau	caguggucauguaacgauaau	osa-miR2871a-5p	osa	64	22	Intergenic	299	163	193	200	0.875274	-0.0513992	-0.631545	0.295128	6.90283e-10	0.78983	4.62791e-06	0.0782063
agcugccgacucauucauuca	miR319-5p	EV_+AMF:98;EV_-AMF:100;irCCaMK_+AMF:89;irCCaMK_-AMF:100	5p	chr07:80287667:80287688:-	chr07:80287601..80287688:-;chr07:80287599..80287688:-;chr07:80287600..80287688:-;chr07:80287602..80287688:-	agcugccgacucauucauucaaacacaguagaaaucauauauguauuucuauacgcuacugugaaugugugaaugaugcgggaggua;agcugccgacucauucauucaaacacaguagaaaucauauauguauuucuauacgcuacugugaaugugugaaugaugcgggagguaaa;agcugccgacucauucauucaaacacaguagaaaucauauauguauuucuauacgcuacugugaaugugugaaugaugcgggagguaa;agcugccgacucauucauucaaacacaguagaaaucauauauguauuucuauacgcuacugugaaugugugaaugaugcgggaggu	ugugaaugaugcgggaggua;ugugaaugaugcgggagguaaa;ugugaaugaugcgggagguaa;ugugaaugaugcgggaggu	ata-miR319-5p	ata	87;89;88;86	21	Intergenic	132	91	115	123	0.536599	-0.0970245	-0.198904	0.43472	0.00964191	0.685696	0.330549	0.0454106
uacgacuugcgaacaauugcu	miR3441-3p.2	EV_+AMF:453;EV_-AMF:470;irCCaMK_+AMF:333;irCCaMK_-AMF:390	5p	scaffold03113:81239:81260:-	scaffold03113:81178..81260:-	uacgacuugcgaacaauugcuugcauacucucagauuauuugggacuugagacucugcuagcaauuguuugcaagacguaua	caauuguuugcaagacguaua	aly-miR3441-3p.2	aly	82	21	Exon	612	426	431	479	0.522678	-0.152338	-0.505844	0.169172	2.01779e-08	0.170395	5.84819e-08	0.102959
uccauguugagagcacuuu	miR3442-5p	EV_+AMF:0;EV_-AMF:0;irCCaMK_+AMF:12;irCCaMK_-AMF:26	3p	scaffold00552:214379:214398:-	scaffold00552:214379..214418:-	ugugcugcaucggguucuuuuccauguugagagcacuuu	ugugcugcaucggguu	aly-miR3442-5p	aly	39	19	Intergenic	0	0	16	32	NA	-1	NA	NA	NA	0.0366123	NA	NA
aagugccucccuccugugaca	miR3627-3p	EV_+AMF:24;EV_-AMF:0;irCCaMK_+AMF:27;irCCaMK_-AMF:0	3p	chr09:6682497:6682518:+	chr09:6682429..6682518:+	ucgcaggagagaugacacuugcaauauuauuccucucugugaaaaagacaguacggaaucaccaauucaagugccucccuccugugaca	ucgcaggagagaugacacuugc	stu-miR3627-3p	stu	89	21	Intergenic	32	0	35	0	NA	NA	0.129283	NA	NA	NA	0.74043	NA
ugggggccguggauugau	miR384-3p	EV_+AMF:0;EV_-AMF:0;irCCaMK_+AMF:6;irCCaMK_-AMF:5	5p	scaffold00694:133909:133927:+;chr06:57188382:57188400:+;chr06:96102667:96102685:+;chr01:10000356:10000374:+	scaffold00694:133909..133951:+;chr06:57188382..57188424:+;chr06:96102667..96102710:+;chr01:10000356..10000399:+;chr06:57188382..57188429:+	ugggggccguggauugauuuugaaucgauccucuccuccauc;ugggggccguggauugauuuugaaucgauccucucacuccauc;ugggggccguggauugauuuuuaauugauacucucccuccauc;ugggggccguggauugauuuugaaucgauccucuccuccaucugucc	cgauccucuccuccauc;cgauccucucacuccauc;ugauacucucccuccauc;aucgauccucuccuccaucugucc	stu-miR384-3p	stu	42;43;43;47	18	Intergenic	0	0	8	6	NA	0.415037	NA	NA	NA	0.682333	NA	NA
cgcuauccauccugaguuuca	miR390a-3p	EV_+AMF:50;EV_-AMF:0;irCCaMK_+AMF:0;irCCaMK_-AMF:0	3p	chr06:21809205:21809226:+	chr06:21809139..21809226:+	aagcucaggagggauagcgccauggaugaauauuauaacacuauugcuucguuuagucaucuguagcgcuauccauccugaguuuca	aagcucaggagggauagcgcc	aly-miR390a-3p	aly	87	21	Intergenic	68	0	0	0	NA	NA	NA	NA	NA	NA	NA	NA
aagcucaggagggauagcgcc	miR390a-5p	EV_+AMF:0;EV_-AMF:85;irCCaMK_+AMF:37;irCCaMK_-AMF:96	5p	chr06:21809139:21809160:+	chr06:21809139..21809226:+	aagcucaggagggauagcgccauggaugaauauuauaacacuauugcuucguuuagucaucuguagcgcuauccauccugaguuuca	cgcuauccauccugaguuuca	aly-miR390a-5p	aly	87	21	Intergenic	0	77	48	118	NA	-1.29768	NA	0.615857	NA	1.60462e-07	NA	0.00602472
aucaugcuaucccuuuggacu	miR393a-3p	EV_+AMF:341;EV_-AMF:654;irCCaMK_+AMF:329;irCCaMK_-AMF:518	3p	chr05:1823987:1824008:+	chr05:1823924..1824008:+	uccaaagggaucgcauugaucccauuucaauuucuguuuauuaauucaagaaacugaauuuggaucaugcuaucccuuuggacu	uccaaagggaucgcauugauc	aly-miR393a-3p	aly	84	21	Intergenic	461	593	425	636	-0.363265	-0.581564	-0.117304	0.100995	9.23681e-05	2.89629e-10	0.288263	0.265814
uccaaagggaucgcauugauc	miR393a-5p	EV_+AMF:35;EV_-AMF:49;irCCaMK_+AMF:51;irCCaMK_-AMF:34	5p	scaffold00948:200233:200254:-	scaffold00948:200186..200254:-	uccaaagggaucgcauugauccugugucccaauuagaguccaaugggaucaugcgaucucuucggauu	ucaugcgaucucuucggauu	aly-miR393a-5p	aly	68	21	Intergenic	47	44	66	42	0.0951572	0.652077	0.489805	-0.0671142	0.794321	0.0366123	0.105182	0.84876
uguguucucaggucaccccuu	miR398	EV_+AMF:907;EV_-AMF:2464;irCCaMK_+AMF:1364;irCCaMK_-AMF:1874	3p	scaffold01224:61074:61095:-	scaffold01224:61074..61157:-;scaffold01224:61074..61159:-	agugaacaugggaacacaggugcauuuggguauuuuuguuuuggcuaaaaucuaaaugcacuuguguucucaggucaccccuu;ggagugaacaugggaacacaggugcauuuggguauuuuuguuuuggcuaaaaucuaaaugcacuuguguucucaggucaccccuu	agugaacaugggaacacaggug;ggagugaacaugggaacacagg	ahy-miR398	ahy	83;85	21	Intergenic	1226	2236	1763	2302	-0.866961	-0.384855	0.524073	0.0419676	2.4945e-65	1.07545e-16	3.44775e-22	0.384697
uaucgacggaaucguuuggcaccu	miR3980a-5p	EV_+AMF:250;EV_-AMF:0;irCCaMK_+AMF:786;irCCaMK_-AMF:0	3p	scaffold00628:83243:83267:+	scaffold00628:83206..83267:+	gguguaugcguuuuguccgaauggaugaaggaguucuuaucgacggaaucguuuggcaccu	gguguaugcguuuuguccgaaugg	osa-miR3980a-5p	osa	61	24	Intergenic	338	0	1016	0	NA	NA	1.58781	NA	NA	NA	5.73719e-75	NA
uauguucucaggucgccccug	miR398a-3p	EV_+AMF:0;EV_-AMF:283;irCCaMK_+AMF:72;irCCaMK_-AMF:353	3p	chr10:13624543:13624564:-	chr10:13624543..13624622:-	ggaguaaccugagaucauauguacgauauuuuuuguuuuuauaauuuaaugugauacauauguucucaggucgccccug	ggaguaaccugagaucauaugu	stu-miR398a-3p	stu	79	21	Exon	0	257	93	434	NA	-2.22239	NA	0.755927	NA	3.65959e-49	NA	7.58945e-11
cgccaaaggagagcugcccug	miR399a-3p	EV_+AMF:398;EV_-AMF:3716;irCCaMK_+AMF:4106;irCCaMK_-AMF:3739	3p	scaffold03194:123565:123586:-;scaffold02371:160299:160320:+	scaffold03194:123565..123629:-;scaffold02371:160246..160320:+	gggcuacucucuauuggcaugcaguuauguauuucagcugacgcgccaaaggagagcugcccug;gggcuacucucuauauauuggaaugcaguuaauuauauguauuucagcugacacgccaaaggagagcugcccug	gggcuacucucuauuggcaug;gggcuacucucuauauauuggaaug	aly-miR399a-3p	aly	64;74	21	Intergenic	538	3372	5309	4593	-2.64793	0.209003	3.30276	0.445832	0	2.0934e-12	0	1.90799e-41
ugccaaagaagauuugccccg		EV_+AMF:0;EV_-AMF:0;irCCaMK_+AMF:617;irCCaMK_-AMF:0	3p	scaffold01359:203676:203697:+	scaffold01359:203617..203697:+	gggcuaaucuucuugggcaacaaccccacuucccuauuauuuggugcaaguuuggucuuugccaaagaagauuugccccg	gggcuaaucuucuugggcaac	aly-miR399a-3p	aly	80	21	Intergenic	0	0	798	0	NA	NA	NA	NA	NA	NA	NA	NA
ugccaaaggagaguugcccug		EV_+AMF:0;EV_-AMF:0;irCCaMK_+AMF:305;irCCaMK_-AMF:0	3p	scaffold01166:160015:160036:-	scaffold01166:160015..160100:-	ggguuucucuuuauuggcaugcauuaacuuggugacucuguuugaucacaaauauuagcugacaugccaaaggagaguugcccug	ggguuucucuuuauuggcaug	aly-miR399a-3p	aly	85	21	Intergenic	0	0	394	0	NA	NA	NA	NA	NA	NA	NA	NA
uuagauucacgcacaaacau	miR403a-3p	EV_+AMF:56;EV_-AMF:63;irCCaMK_+AMF:52;irCCaMK_-AMF:62	3p	scaffold00591:325112:325132:+	scaffold00591:325074..325132:+	guuugugcaugaaucuaacauaugauccuugggguguguuagauucacgcacaaacau	guuugugcaugaaucuaaca	aly-miR403a-3p	aly	58	20	Intergenic	76	57	67	76	0.415037	-0.181838	-0.181838	0.415037	0.142321	0.566285	0.492741	0.127242
uuagauucacgcacaaacucg		EV_+AMF:15819;EV_-AMF:16711;irCCaMK_+AMF:9314;irCCaMK_-AMF:15779	3p	scaffold00591:366439:366460:+	scaffold00591:366371..366460:+	cguuugugcgugauucugacaaccauuuuucaucauuaaaucuauuuuuaucucauugguuguguuuguuagauucacgcacaaacucg	cguuugugcgugauucugaca	aly-miR403a-3p	aly	89	21	Intergenic	21376	15164	12042	19385	0.495342	-0.686866	-0.827917	0.35429	1.38072e-230	0	0	1.05916e-112
aaucuuaggaauuaggugccguca	miR4388	EV_+AMF:0;EV_-AMF:30;irCCaMK_+AMF:22;irCCaMK_-AMF:34	5p	chr02:72725168:72725192:-	chr02:72725112..72725192:-	aaucuuaggaauuaggugccgucacgacaucauacaaaaaaaacuugggucaugacaagaggcaucuuuacuucuauuag	acaagaggcaucuuuacuucuauuag	gma-miR4388	gma	80	24	Intergenic	0	27	28	42	NA	-0.584963	NA	0.63743	NA	0.146633	NA	0.0964497
agcugcugaccuauggauucc	miR4414-5p	EV_+AMF:4185;EV_-AMF:3840;irCCaMK_+AMF:0;irCCaMK_-AMF:3987	5p	chr03:71886708:71886729:+	chr03:71886708..71886787:+	agcugcugaccuauggauuccucaguccuaucuauuauuugauuggauagguuuguggguugcauaugucaggagcuuc	uugcauaugucaggagcuuc	gma-miR4414-5p	gma	79	21	Intergenic	5655	3485	0	4898	0.698368	NA	NA	0.491034	2.99679e-113	NA	NA	1.71611e-52
agugaaugaugcgggagauag	miR4414b	EV_+AMF:0;EV_-AMF:0;irCCaMK_+AMF:36;irCCaMK_-AMF:0	3p	chr09:24566571:24566592:+	chr09:24566509..24566592:+	agcugccgccucauucauccaaccacuaguagaaagggauagguuuugugcuacugugauugagugaaugaugcgggagauag	agcugccgccucauucaucca	mtr-miR4414b	mtr	83	21	Intergenic	0	0	47	0	NA	NA	NA	NA	NA	NA	NA	NA
uugcugccgacucauucaucca	miR444a	EV_+AMF:34;EV_-AMF:0;irCCaMK_+AMF:0;irCCaMK_-AMF:75	5p	scaffold00299:157490:157512:-	scaffold00299:157428..157512:-;scaffold00299:157430..157512:-;scaffold00299:157427..157512:-	uugcugccgacucauucauccaaaugcugagguuagauagucaaaagcaccucaguagcugacugaaugaagcgggaguacaag;uugcugccgacucauucauccaaaugcugagguuagauagucaaaagcaccucaguagcugacugaaugaagcgggaguaca;uugcugccgacucauucauccaaaugcugagguuagauagucaaaagcaccucaguagcugacugaaugaagcgggaguacaagu	acugaaugaagcgggaguacaag;acugaaugaagcgggaguaca;acugaaugaagcgggaguacaagu	bdi-miR444a	bdi	84;82;85	22	Intergenic	46	0	0	92	NA	NA	NA	NA	NA	NA	NA	NA
acucucccucaagggcuucug	miR473	EV_+AMF:400;EV_-AMF:0;irCCaMK_+AMF:50;irCCaMK_-AMF:0	5p	chr03:50731437:50731458:-	chr03:50731378..50731458:-	acucucccucaagggcuucuggcuuaaaaugcuuaaucuuugguuuguguuaaugccagaggucuuucgagugagagugg	cagaggucuuucgagugagagugg	csi-miR473	csi	80	21	Intergenic	541	0	65	0	NA	NA	-3.05712	NA	NA	NA	2.23869e-82	NA
acucucccucaagggcuucuggc		EV_+AMF:0;EV_-AMF:232;irCCaMK_+AMF:0;irCCaMK_-AMF:0	5p	chr03:50731435:50731458:-	chr03:50731378..50731458:-	acucucccucaagggcuucuggcuuaaaaugcuuaaucuuugguuuguguuaaugccagaggucuuucgagugagagugg	cagaggucuuucgagugagagugg	csi-miR473	csi	80	23	Intergenic	0	211	0	0	NA	NA	NA	NA	NA	NA	NA	NA
uuuccuaugccacccauuccua	miR482d	EV_+AMF:223;EV_-AMF:486;irCCaMK_+AMF:187;irCCaMK_-AMF:252	3p	scaffold01527:243554:243576:+	scaffold01527:243495..243576:+;scaffold01527:243496..243576:+	ggagugagugggguggaaagauaucauauauuuaugauuucauaauauaaauugaaaucuuuccuaugccacccauuccua;gagugagugggguggaaagauaucauauauuuaugauuucauaauauaaauugaaaucuuuccuaugccacccauuccua	ggagugagugggguggaaaga;gagugagugggguggaaaga	gra-miR482d	gra	81;80	22	Intergenic	301	441	242	310	-0.551015	-0.357261	-0.314756	-0.50851	6.34904e-07	0.00742401	0.0198513	5.64116e-06
gaaaucuugaagaagaguagaugu	miR5230	EV_+AMF:22;EV_-AMF:0;irCCaMK_+AMF:0;irCCaMK_-AMF:0	3p	scaffold01443:102626:102650:-	scaffold01443:102626..102683:-;scaffold01443:102626..102681:-	uauaaugcuaacauucuugaaguucuagaauuugaaaucuugaagaagaguagaugu;uaaugcuaacauucuugaaguucuagaauuugaaaucuugaagaagaguagaugu	uauaaugcuaacauucuugaaguu;uaaugcuaacauucuugaaguucu	mtr-miR5230	mtr	57;55	24	Intergenic	30	0	0	0	NA	NA	NA	NA	NA	NA	NA	NA
aagauagaacccgcaccgcauugu	miR5339	EV_+AMF:0;EV_-AMF:34;irCCaMK_+AMF:0;irCCaMK_-AMF:0	3p	chr07:79146517:79146541:+	chr07:79146460..79146541:+	gggguggaugugggugaaaagcaauauggggcgcaguggacugaacuuuuguggguuaagauagaacccgcaccgcauugu	gggguggaugugggugaaaagcaau	osa-miR5339	osa	81	24	Intergenic	0	31	0	0	NA	NA	NA	NA	NA	NA	NA	NA
ugucgcuggauagauggcacuu	miR5386	EV_+AMF:2141;EV_-AMF:953;irCCaMK_+AMF:1830;irCCaMK_-AMF:828	5p	scaffold01535:87630:87652:-	scaffold01535:87575..87652:-;scaffold01535:87574..87652:-;scaffold01535:87572..87652:-	ugucgcuggauagauggcacuuagcauucauuugguaaaaugccaaaaauggaaccuaagugccucugucuuucgac;ugucgcuggauagauggcacuuagcauucauuugguaaaaugccaaaaauggaaccuaagugccucugucuuucgaca;ugucgcuggauagauggcacuuagcauucauuugguaaaaugccaaaaauggaaccuaagugccucugucuuucgacacg	aagugccucugucuuucgac;aagugccucugucuuucgaca;gugccucugucuuucgacacg	sbi-miR5386	sbi	77;78;80	22	Intergenic	2893	865	2366	1017	1.74179	1.21813	-0.290116	0.233548	7.50372e-239	3.73162e-118	1.18693e-12	0.000973438
ugacugaguuggcaagaaacc	miR5789	EV_+AMF:579;EV_-AMF:1102;irCCaMK_+AMF:563;irCCaMK_-AMF:655	3p	chr12:13232592:13232613:-;scaffold00215:622117:622138:-	chr12:13232592..13232656:-;scaffold00215:622117..622180:-;chr12:13232592..13232655:-	uuucaugcuuccucaauccacugacccuuauuucggcauauggugacugaguuggcaagaaacc;uuucuuucuuccuuaagccacuucccgucuuuuagcauauggugacugaguuggcaagaaacc;uucaugcuuccucaauccacugacccuuauuucggcauauggugacugaguuggcaagaaacc	uuucaugcuuccucaauccac;uuucuuucuuccuuaagccacu;uucaugcuuccucaauccacu	osa-miR5789	osa	64;63;63	21	Intergenic	782	1000	728	805	-0.354759	-0.14505	-0.10323	-0.312939	5.72642e-07	0.0843899	0.219514	1.245e-05
uuggaagaggcugcuauugga	miR6021	EV_+AMF:0;EV_-AMF:0;irCCaMK_+AMF:3384;irCCaMK_-AMF:7206	5p	chr12:50167420:50167441:-	chr12:50167355..50167441:-;chr12:50167356..50167441:-	uuggaagaggcugcuauuggaaucgauuguccccgguaaacaggcugcaacuaaggucaaguucaaucauguggcccgacauuuca;uuggaagaggcugcuauuggaaucgauuguccccgguaaacaggcugcaacuaaggucaaguucaaucauguggcccgacauuuc	aaucauguggcccgacauuuca;aaucauguggcccgacauuuc	nta-miR6021	nta	86;85	21	Intergenic	0	0	4375	8853	NA	-1.01688	NA	NA	NA	0	NA	NA
uugauacgcaccugaaucggc	miR6149a	EV_+AMF:421035;EV_-AMF:494202;irCCaMK_+AMF:461271;irCCaMK_-AMF:371369	5p	chr03:54748155:54748176:+	chr03:54748155..54748232:+	uugauacgcaccugaaucggcaauuacguacagaccaauaauauuuguacuuaugccgauuuggguucguaucaaac	cgauuuggguucguaucaaac	nta-miR6149a	nta	77	21	Exon	568948	448460	596362	456235	0.343317	0.386411	0.0678915	0.0247978	0	0	3.9889e-141	2.35412e-15
uaggaccauauucacuauuug	miR6153	EV_+AMF:229;EV_-AMF:187;irCCaMK_+AMF:125;irCCaMK_-AMF:215	5p	scaffold00703:311883:311904:+	scaffold00703:311883..311960:+	uaggaccauauucacuauuugaugauuaacaaaauaugaucacaccuuuuacagcaaguagugaaaaugguucuaaa	aguagugaaaaugguucuaaa	nta-miR6153	nta	77	21	Intergenic	309	170	162	264	0.862072	-0.704544	-0.931613	0.635003	6.11966e-10	1.96913e-06	3.77365e-11	1.6919e-05
aauauacuuggagauuggagcacc	miR6161c	EV_+AMF:72;EV_-AMF:94;irCCaMK_+AMF:0;irCCaMK_-AMF:90	5p	scaffold03837:108578:108602:-	scaffold03837:108510..108602:-;scaffold03837:108515..108602:-;scaffold03837:108513..108602:-	aauauacuuggagauuggagcaccguguauaaacuuccagcauauuaugcuggaccgguauauauauacuuggaacuccaguauaauauacu;aauauacuuggagauuggagcaccguguauaaacuuccagcauauuaugcuggaccgguauauauauacuuggaacuccaguauaau;aauauacuuggagauuggagcaccguguauaaacuuccagcauauuaugcuggaccgguauauauauacuuggaacuccaguauaauau	cuuggaacuccaguauaauauacu;acuuggaacuccaguauaau;cuuggaacuccaguauaauau	nta-miR6161c	nta	92;87;89	24	Intergenic	97	85	0	111	0.190522	NA	NA	0.385025	0.443143	NA	NA	0.0902673
ucacauaaaaucaagacggag	miR6164a	EV_+AMF:228;EV_-AMF:45;irCCaMK_+AMF:42;irCCaMK_-AMF:32	3p	scaffold00462:157151:157172:+	scaffold00462:157093..157172:+;scaffold00462:157095..157172:+;scaffold00462:157092..157172:+	ugucuugauuuuaugugauucugucugauuggauuuaagaguuaccaaucagacagaaucacauaaaaucaagacggag;ucuugauuuuaugugauucugucugauuggauuuaagaguuaccaaucagacagaaucacauaaaaucaagacggag;cugucuugauuuuaugugauucugucugauuggauuuaagaguuaccaaucagacagaaucacauaaaaucaagacggag	ugucuugauuuuaugugauuc;ucuugauuuuaugugauucug;cugucuugauuuuaugugauu	nta-miR6164a	nta	79;77;80	21	Exon	308	41	54	39	2.90923	0.469485	-2.5119	-0.0721498	1.06946e-45	0.176613	4.97862e-40	0.84876
agaacacaggaucgagaccca	miR6450b	EV_+AMF:441;EV_-AMF:675;irCCaMK_+AMF:0;irCCaMK_-AMF:404	3p	scaffold02378:75574:75595:+	scaffold02378:75550..75595:+	aucucggucauguguucucgucugagaacacaggaucgagaccca	aucucggucauguguucu	ptc-miR6450b	ptc	45	21	Intergenic	596	613	0	496	-0.0405747	NA	NA	-0.305547	0.673593	NA	NA	0.000962464
uaaugggcuugauaucuugca	miR6484	EV_+AMF:194;EV_-AMF:264;irCCaMK_+AMF:180;irCCaMK_-AMF:258	5p	chr03:24823201:24823222:+	chr03:24823201..24823284:+;chr03:24823201..24823281:+;chr03:24823201..24823282:+	uaaugggcuugauaucuugcaaaacauuagggaucaggugcuagaccucuaaugcuuugcgagauaucaaacccauuaagcca;uaaugggcuugauaucuugcaaaacauuagggaucaggugcuagaccucuaaugcuuugcgagauaucaaacccauuaag;uaaugggcuugauaucuugcaaaacauuagggaucaggugcuagaccucuaaugcuuugcgagauaucaaacccauuaagc	cgagauaucaaacccauuaagcca;cgagauaucaaacccauuaag;gagauaucaaacccauuaagc	hbr-miR6484	hbr	83;80;81	21	Intergenic	262	240	233	317	0.126532	-0.444153	-0.169237	0.401448	0.39232	0.000735046	0.252551	0.00213435
uuauacagagaaaccgcggucg	miR7122a	EV_+AMF:6878;EV_-AMF:8025;irCCaMK_+AMF:3785;irCCaMK_-AMF:7622	5p	chr03:1104099:1104121:+	chr03:1104099..1104179:+	uuauacagagaaaccgcggucgacuuaacugagaaauuuggcuuuucuucucauucucuaccgcguuucuccguuuaacc	accgcguuucuccguuuaacc	mdm-miR7122a	mdm	80	22	Intergenic	9294	7282	4894	9364	0.351965	-0.936111	-0.925286	0.36279	2.18278e-54	1.10504e-305	1.79794e-297	3.0437e-57
aagagaaaggauaggaaccaccgu	miR7504c	EV_+AMF:0;EV_-AMF:0;irCCaMK_+AMF:34;irCCaMK_-AMF:0	5p	chr08:7013972:7013996:-	chr08:7013914..7013996:-	aagagaaaggauaggaaccaccguccaauaauggugauuuuaugaauguaugaucacuccgguggcuaguaucuucucgaga	gguggcuaguaucuucucgaga	gra-miR7504c	gra	82	24	3'UTR	0	0	44	0	NA	NA	NA	NA	NA	NA	NA	NA
aaaguuuguuuacgucaagauggg	miR7721-3p	EV_+AMF:30;EV_-AMF:47;irCCaMK_+AMF:32;irCCaMK_-AMF:48	3p	chr05:9620947:9620971:+	chr05:9620890..9620971:+;chr05:9620888..9620971:+;chr05:9620892..9620971:+	aaacuuggguaggucaaaacaggucaaaucaauaaguugguuguguccagccugcacaaaguuuguuuacgucaagauggg;ucaaacuuggguaggucaaaacaggucaaaucaauaaguugguuguguccagccugcacaaaguuuguuuacgucaagauggg;acuuggguaggucaaaacaggucaaaucaauaaguugguuguguccagccugcacaaaguuuguuuacgucaagauggg	aaacuuggguaggucaaaacaggu;ucaaacuuggguaggucaaaacagg;acuuggguaggucaaaacagguca	bdi-miR7721-3p	bdi	81;83;79	24	Intergenic	41	43	41	59	-0.0687128	-0.525091	0	0.456378	0.847686	0.116083	1	0.142655
cucgucgagaucuagguaguu	miR7749-5p	EV_+AMF:0;EV_-AMF:38;irCCaMK_+AMF:32;irCCaMK_-AMF:55	5p	scaffold04037:13399:13420:+	scaffold04037:13399..13476:+	cucgucgagaucuagguaguuucugugaacaauuugguuuaccaccuuguaacaaaaagccucagaaaagacgaaca	aagccucagaaaagacgaaca	bdi-miR7749-5p	bdi	77	21	Intergenic	0	34	41	68	NA	-0.729911	NA	1	NA	0.0181179	NA	0.00150526
uauucauuuuagugggcuggau	miR7805-3p	EV_+AMF:0;EV_-AMF:0;irCCaMK_+AMF:0;irCCaMK_-AMF:186	3p	scaffold03847:42777:42799:+;scaffold09574:9484:9506:+	scaffold03847:42711..42799:+;scaffold09574:9418..9506:+	gcagccccaaaaguggcuaugaugcacuuggcccaauuuaaaucgaaagacuuuagcccaggcccauauucauuuuagugggcuggau	gcagccccaaaaguggcuaug	rgl-miR7805-3p	rgl	88	22	Intergenic	0	0	0	229	NA	NA	NA	NA	NA	NA	NA	NA
auuuuugaauggaaggcccaugug	miR8016	EV_+AMF:202;EV_-AMF:160;irCCaMK_+AMF:141;irCCaMK_-AMF:0	3p	scaffold00374:308656:308680:-	scaffold00374:308656..308723:-	caugguccuuucuuucaaaaauauauuauauuaguuacuauauauuuuugaauggaaggcccaugug	caugguccuuucuuucaaaaauau	stu-miR8016	stu	67	24	Intergenic	273	145	182	0	0.912848	NA	-0.584963	NA	1.02623e-09	NA	4.64051e-05	NA
aauuucuuccaagaaaauccgg	miR8051-3p	EV_+AMF:0;EV_-AMF:0;irCCaMK_+AMF:54;irCCaMK_-AMF:0	3p;5p	scaffold03849:34820:34842:-	scaffold03849:34820..34873:-;scaffold03849:34779..34842:-	uuguuuucuuggagguuugacucucaugaguaauuucuuccaagaaaauccgg;aauuucuuccaagaaaauccggcuagaaucucauucugggccggauuccuuggaggaaaagac	uuguuuucuuggagguuugacu;ggauuccuuggaggaaaagac	stu-miR8051-3p	stu	53;63	22	Intergenic	0	0	70	0	NA	NA	NA	NA	NA	NA	NA	NA
cuuaguuguguguucuca	miR8183	EV_+AMF:0;EV_-AMF:0;irCCaMK_+AMF:0;irCCaMK_-AMF:194	5p	scaffold02042:53127:53145:+;scaffold00880:124458:124476:+;scaffold00880:135872:135890:+	scaffold02042:53127..53167:+;scaffold00880:124458..124499:+;scaffold00880:135872..135912:+;scaffold00880:135872..135913:+	cuuaguuguguguucucagucgagaacacucgauuaaggu;cuuaguuguguguucucagucaagaacacucgauuaagguc;cuuaguuguguguucucagucgagaacacuugauuaaggu;cuuaguuguguguucucagucgagaacacuugauuaagguc	gagaacacucgauuaaggu;gaacacucgauuaagguc;gagaacacuugauuaaggu;cgagaacacuugauuaagguc	ath-miR8183	ath	40;41;40;41	18	Intergenic	0	0	0	238	NA	NA	NA	NA	NA	NA	NA	NA
ucuucuccacgucuauucuau	miR830-5p	EV_+AMF:74;EV_-AMF:71;irCCaMK_+AMF:60;irCCaMK_-AMF:79	3p	scaffold00782:321036:321057:+	scaffold00782:320983..321057:+	agaauagaaguggagaagaaaguaagagaacuauuuuucuuuuucucuuacuuucuucuccacgucuauucuau	agaauagaaguggagaagaaagua	ath-miR830-5p	ath	74	21	Exon	100	64	78	97	0.643856	-0.314511	-0.358454	0.599913	0.00819512	0.218584	0.138815	0.0158675
uuuccaauuccacccauuccua	miR8667	EV_+AMF:10216;EV_-AMF:6800;irCCaMK_+AMF:11820;irCCaMK_-AMF:4779	3p	scaffold01871:161467:161489:+	scaffold01871:161425..161489:+;scaffold01871:161428..161489:+	gggauugguggguuggaaagcuuuuuccuucuuauuaaacgcuuuccaauuccacccauuccua;auugguggguuggaaagcuuuuuccuucuuauuaaacgcuuuccaauuccacccauuccua	gggauugguggguuggaaagc;auugguggguuggaaagcuuu	gra-miR8667	gra	64;61	22	Intergenic	13805	6171	15282	5871	1.16161	1.38016	0.146642	-0.071898	0	0	1.71901e-17	0.0108927
auauguuguacucuaguuugaccc	miR902j-5p	EV_+AMF:0;EV_-AMF:150;irCCaMK_+AMF:0;irCCaMK_-AMF:0	5p	chr08:2362532:2362556:-	chr08:2362506..2362556:-;chr08:2362503..2362556:-	auauguuguacucuaguuugacccguguuaaaaugggguauaacaagaac;auauguuguacucuaguuugacccguguuaaaaugggguauaacaagaacgac	guuaaaaugggguauaacaagaac;aaaaugggguauaacaagaacgac	ppt-miR902j-5p	ppt	50;53	24	Intergenic	0	136	0	0	NA	NA	NA	NA	NA	NA	NA	NA
uggucccucgggcaguguugc	miR905-5p	EV_+AMF:0;EV_-AMF:0;irCCaMK_+AMF:0;irCCaMK_-AMF:93	3p	chr03:34352506:34352527:+	chr03:34352459..34352527:+	gacacuaagucaugaauggacacaagcugggaauuaaguauccgaaauggucccucgggcaguguugc	gacacuaagucaugaauggacacaag	cre-miR905-5p	cre	68	21	Intergenic	0	0	0	114	NA	NA	NA	NA	NA	NA	NA	NA
uguagaagacuuaaucacugu	miR9474-5p	EV_+AMF:0;EV_-AMF:0;irCCaMK_+AMF:413;irCCaMK_-AMF:0	5p	scaffold00507:143369:143390:+	scaffold00507:143369..143446:+	uguagaagacuuaaucacuguaccgacacagggcaccucugaagcguggcgcgggguugacacuccaucacuuagcu	uugacacuccaucacuuagcu	sly-miR9474-5p	sly	77	21	CDS	0	0	534	0	NA	NA	NA	NA	NA	NA	NA	NA
aaaaaccguacggacuuggcccaa	Nat-R-PN1	EV_+AMF:0;EV_-AMF:33;irCCaMK_+AMF:0;irCCaMK_-AMF:0	5p	chr02:8990716:8990740:+	chr02:8990716..8990804:+	aaaaaccguacggacuuggcccaaaaugaauaacauuaugcuuagaguuaucuauuggcggguuaaguccaacaacugguauuagagc	aaguccaacaacugguauuagagc	-		88	24	Intergenic	0	30	0	0	NA	NA	NA	NA	NA	NA	NA	NA
aaaaucucgguauaauaauucucu	Nat-R-PN2	EV_+AMF:0;EV_-AMF:70;irCCaMK_+AMF:0;irCCaMK_-AMF:0	5p	scaffold04361:17438:17462:+	scaffold04361:17438..17490:+;scaffold04361:17438..17489:+;scaffold04361:17438..17485:+	aaaaucucgguauaauaauucucucaggauuauaguauuauuuuuaucccua;aaaaucucgguauaauaauucucucaggauuauaguauuauuuuuaucccu;aaaaucucgguauaauaauucucucaggauuauaguauuauuuuuau	auuauaguauuauuuuuaucccua;auuauaguauuauuuuuaucccu;aggauuauaguauuauuuuuau	-		52;51;47	24	Intergenic	0	64	0	0	NA	NA	NA	NA	NA	NA	NA	NA
aaacaaugauuuaccuguccu	Nat-R-PN3	EV_+AMF:94;EV_-AMF:120;irCCaMK_+AMF:89;irCCaMK_-AMF:97	3p	chr05:26027311:26027332:-	chr05:26027311..26027395:-;chr05:26027311..26027394:-	gacagguaaaucauuguuuugcuacuuauacgcuacucaucccuaggaaaggguaaaauagcaaaacaaugauuuaccuguccu;acagguaaaucauuguuuugcuacuuauacgcuacucaucccuaggaaaggguaaaauagcaaaacaaugauuuaccuguccu	gacagguaaaucauuguuuug;acagguaaaucauuguuuugc	-		84;83	21	3'UTR	127	109	115	119	0.2205	-0.0493277	-0.143195	0.126633	0.303475	0.843951	0.486842	0.559223
aaacuccguacucagucaaacagg	Nat-R-PN4	EV_+AMF:907;EV_-AMF:1624;irCCaMK_+AMF:819;irCCaMK_-AMF:0	3p	chr12:25911862:25911886:-	chr12:25911862..25911948:-	uuuuugacuuguuuaggaccacaaauuucaaaaguuuccauuuucucuuaaacucuccgcuuaaacuccguacucagucaaacagg	uuuuugacuuguuuaggaccacaa	-		86	24	Intergenic	1226	1474	1059	0	-0.265778	NA	-0.211256	NA	3.96907e-06	NA	0.00100076	NA
aaacuccgugcccagucaaacagg	Nat-R-PN5	EV_+AMF:2632;EV_-AMF:6156;irCCaMK_+AMF:2679;irCCaMK_-AMF:4958	3p	scaffold05931:40752:40776:+	scaffold05931:40704..40776:+;scaffold05931:40705..40776:+	uuuuugacuuguuuaggaccacaaauuccaaaagucuucacuuuuuuuaaacuccgugcccagucaaacagg;uuuugacuuguuuaggaccacaaauuccaaaagucuucacuuuuuuuaaacuccgugcccagucaaacagg	uuuuugacuuguuuaggaccacaa;uuuugacuuguuuaggaccacaaa	-		72;71	24	Intergenic	3557	5586	3464	6091	-0.651155	-0.81424	-0.038222	0.124864	3.73055e-99	3.63909e-158	0.323372	8.89098e-06
aaauccgggaacgacugcuuaacc	Nat-R-PN6	EV_+AMF:0;EV_-AMF:30;irCCaMK_+AMF:20;irCCaMK_-AMF:21	5p	scaffold00543:194485:194509:-;chr02:42797397:42797421:-	scaffold00543:194434..194509:-;chr02:42797346..42797421:-	aaauccgggaacgacugcuuaaccgucccaguagcucuacagggucgguuaguguauuuauugcaaugguuuuag;aaauccgggaacgacugcuuaaccgucccauuagaucuacagggucgguuaguguauuuauuggaacgguuuuag	uuaguguauuuauugcaaugguuuuag;uuaguguauuuauuggaacgguuuuag	-		75;75	24	Intergenic	0	27	26	26	NA	0	NA	-0.0544478	NA	1	NA	0.901103
aaauuaguuguucagaaauucagg	Nat-R-PN7	EV_+AMF:18;EV_-AMF:0;irCCaMK_+AMF:0;irCCaMK_-AMF:0	5p	chr08:27602445:27602469:-	chr08:27602412..27602469:-;chr08:27602414..27602469:-	aaauuaguuguucagaaauucaggacacuuuguccugaauuucuaauuaguagcuca;aaauuaguuguucagaaauucaggacacuuuguccugaauuucuaauuaguagcu	aauuucuaauuaguagcuca;ugaauuucuaauuaguagcu	-		57;55	24	Intergenic	24	0	0	0	NA	NA	NA	NA	NA	NA	NA	NA
aaauucaguugaagccgacacucc	Nat-R-PN8	EV_+AMF:0;EV_-AMF:55;irCCaMK_+AMF:0;irCCaMK_-AMF:0	5p	scaffold00050:1192723:1192747:-	scaffold00050:1192669..1192747:-	aaauucaguugaagccgacacuccuacgcuucauccgccccgggugugaggagauagggagguggaaggugaauugga	agguggaaggugaauugga	-		78	24	Intergenic	0	50	0	0	NA	NA	NA	NA	NA	NA	NA	NA
aaauuugccucuguaucauuugaa	Nat-R-PN9	EV_+AMF:0;EV_-AMF:101;irCCaMK_+AMF:0;irCCaMK_-AMF:0	3p	chr02:50333509:50333533:+	chr02:50333447..50333533:+	aguagugcucucgccaaauuugacacuuauuacguucauuuuagaauguucgaaaaaggauuaaauuugccucuguaucauuugaa	aguagugcucucgccaaauuugac	-		86	24	Intergenic	0	92	0	0	NA	NA	NA	NA	NA	NA	NA	NA
aagaaauauaacuagucgauguca	Nat-R-PN10	EV_+AMF:0;EV_-AMF:0;irCCaMK_+AMF:0;irCCaMK_-AMF:36	3p	scaffold00462:221569:221593:-	scaffold00462:221569..221654:-	acaucaacuaguuauauuucuucucuuuaguuuggcuugaguauuacauaaucaguaagagaagaaauauaacuagucgauguca	acaucaacuaguuauauuucuucu	-		85	24	Exon	0	0	0	44	NA	NA	NA	NA	NA	NA	NA	NA
aagguacucauugagcguuguuug	Nat-R-PN11	EV_+AMF:34;EV_-AMF:36;irCCaMK_+AMF:0;irCCaMK_-AMF:0	3p	chr06:3181292:3181316:+	chr06:3181248..3181316:+;chr06:3181252..3181316:+;chr06:3181253..3181316:+;chr06:3181246..3181316:+	cggaaaguuuuugaguaccuucuuauagacguugcgucuacaagaagguacucauugagcguuguuug;aaguuuuugaguaccuucuuauagacguugcgucuacaagaagguacucauugagcguuguuug;aguuuuugaguaccuucuuauagacguugcgucuacaagaagguacucauugagcguuguuug;aacggaaaguuuuugaguaccuucuuauagacguugcgucuacaagaagguacucauugagcguuguuug	cggaaaguuuuugaguacc;aaguuuuugaguaccuucuu;aguuuuugaguaccuucuuau;aacggaaaguuuuugaguaccuucu	-		68;64;63;70	24	Intergenic	46	33	0	0	0.479168	NA	NA	NA	0.201976	NA	NA	NA
aaguugguuucggacugagaagcu	Nat-R-PN12	EV_+AMF:38;EV_-AMF:71;irCCaMK_+AMF:31;irCCaMK_-AMF:58	5p	chr12:50713587:50713611:-	chr12:50713537..50713611:-;chr12:50713536..50713611:-;chr12:50713538..50713611:-	aaguugguuucggacugagaagcuuuagcuauuuuagucuauucuuuaaagcuucccaauccaaaaucaauuua;aaguugguuucggacugagaagcuuuagcuauuuuagucuauucuuuaaagcuucccaauccaaaaucaauuuau;aaguugguuucggacugagaagcuuuagcuauuuuagucuauucuuuaaagcuucccaauccaaaaucaauuu	gcuucccaauccaaaaucaauuua;cuucccaauccaaaaucaauuuau;gcuucccaauccaaaaucaauuu	-		74;75;73	24	Exon	51	64	40	71	-0.327575	-0.827819	-0.350497	0.149747	0.287837	0.00651379	0.312008	0.594716
aauaccuacugugagcugcuuguc	Nat-R-PN13	EV_+AMF:36;EV_-AMF:0;irCCaMK_+AMF:0;irCCaMK_-AMF:0	5p	scaffold05968:30432:30456:-	scaffold05968:30363..30456:-;scaffold05968:30369..30456:-;scaffold05968:30370..30456:-	aauaccuacugugagcugcuugucacacagggcuugccuagugcgguuuacauguccugucuaguuugccgguuauuacauaguggggguuca;aauaccuacugugagcugcuugucacacagggcuugccuagugcgguuuacauguccugucuaguuugccgguuauuacauaguggg;aauaccuacugugagcugcuugucacacagggcuugccuagugcgguuuacauguccugucuaguuugccgguuauuacauagugg	uuugccgguuauuacauaguggggguuca;guuugccgguuauuacauaguggg;aguuugccgguuauuacauagugg	-		93;87;86	24	Intergenic	49	0	0	0	NA	NA	NA	NA	NA	NA	NA	NA
aauccgagccccacauucauc	Nat-R-PN14	EV_+AMF:514;EV_-AMF:0;irCCaMK_+AMF:592;irCCaMK_-AMF:598	3p	chr12:34917766:34917787:-;scaffold00548:375668:375689:+;chr08:16341543:16341564:-	chr12:34917766..34917817:-;scaffold00548:375638..375689:+;chr08:16341543..16341594:-	ugagugugaggcguuggauugauuucauuuaauccgagccccacauucauc;ugagugugagacguuggauugauuucacucaauccgagccccacauucauc;ugagugugagacguuggauugaguuuacucaauccgagccccacauucauc	ugagugugaggcguuggauuga;ugagugugagacguuggauuga	-		51;51;51	21	Intergenic	695	0	765	735	NA	0.0577155	0.138447	NA	NA	0.55819	0.0969676	NA
aaucgucgcaccaguaucggaucc	Nat-R-PN15	EV_+AMF:89;EV_-AMF:146;irCCaMK_+AMF:128;irCCaMK_-AMF:202	5p	scaffold00159:416607:416631:-	scaffold00159:416555..416631:-	aaucgucgcaccaguaucggauccuccaaaaauauuauaacuuuuugaaugauccgacauugcagucaucgacauu	auccgacauugcagucaucgacauu	-		76	24	Intergenic	120	132	165	248	-0.137504	-0.587874	0.459432	0.909802	0.504384	0.000106166	0.0137363	1.05602e-08
aaucuaguuuccaagguauucc	Nat-R-PN16	EV_+AMF:0;EV_-AMF:0;irCCaMK_+AMF:0;irCCaMK_-AMF:48	5p	chr03:52077368:52077390:-	chr03:52077309..52077390:-;chr03:52077311..52077390:-	aaucuaguuuccaagguauuccuuugauuauuaauuaagaguuaauuaauaauuaaaggaauaccuuggaacuagauucuc;aaucuaguuuccaagguauuccuuugauuauuaauuaagaguuaauuaauaauuaaaggaauaccuuggaacuagauuc	auaccuuggaacuagauucuc;aauaccuuggaacuagauuc	-		81;79	22	Exon	0	0	0	59	NA	NA	NA	NA	NA	NA	NA	NA
aauuuauuuuggcaaaacucaugg	Nat-R-PN17	EV_+AMF:4779;EV_-AMF:0;irCCaMK_+AMF:0;irCCaMK_-AMF:0	3p	chr03:52092090:52092114:+	chr03:52092066..52092114:+;chr03:52092065..52092114:+;chr03:52092064..52092114:+	caugaguuuugaaaauaaaucccaaauuuauuuuggcaaaacucaugg;acaugaguuuugaaaauaaaucccaaauuuauuuuggcaaaacucaugg;aacaugaguuuugaaaauaaaucccaaauuuauuuuggcaaaacucaugg	caugaguuuugaaaauaaaucc;acaugaguuuugaaaauaaauccc;aacaugaguuuugaaaauaaaucc	-		48;49;50	24	Intergenic	6458	0	0	0	NA	NA	NA	NA	NA	NA	NA	NA
aauuuauuuuggcauaacucaugg	Nat-R-PN18	EV_+AMF:41;EV_-AMF:46;irCCaMK_+AMF:34;irCCaMK_-AMF:42	3p	scaffold01953:46427:46451:+	scaffold01953:46400..46451:+	aaauaugaguuuuaaaaauaaaucucaaauuuauuuuggcauaacucaugg	aaauaugaguuuuaaaaauaaaucuc	-		51	24	Intergenic	55	42	44	52	0.389042	-0.241008	-0.321928	0.308122	0.25014	0.535295	0.323372	0.360327
accuuaguuguguguucuca	Nat-R-PN19	EV_+AMF:232;EV_-AMF:387;irCCaMK_+AMF:282;irCCaMK_-AMF:0	5p	scaffold02042:53125:53145:+;scaffold00880:124456:124476:+;scaffold00880:135870:135890:+	scaffold02042:53125..53167:+;scaffold00880:124456..124499:+;scaffold00880:135870..135912:+;scaffold02042:53125..53168:+;scaffold00880:135870..135911:+;scaffold00880:135870..135913:+	accuuaguuguguguucucagucgagaacacucgauuaaggu;accuuaguuguguguucucagucaagaacacucgauuaagguc;accuuaguuguguguucucagucgagaacacuugauuaaggu;accuuaguuguguguucucagucgagaacacucgauuaagguc;accuuaguuguguguucucagucgagaacacuugauuaagg;accuuaguuguguguucucagucgagaacacuugauuaagguc	gagaacacucgauuaaggu;agaacacucgauuaagguc;cgagaacacuugauuaaggu;gaacacucgauuaagguc;gagaacacuugauuaagg;gagaacacuugauuaagguc	-		42;43;42;43;41;43	20	Intergenic	314	351	365	0	-0.160706	NA	0.217132	NA	0.20936	NA	0.0741616	NA
acucuccuucaaaggcuuccga	Nat-R-PN20	EV_+AMF:40;EV_-AMF:0;irCCaMK_+AMF:0;irCCaMK_-AMF:0	5p	chr08:23121645:23121667:-	chr08:23121585..23121667:-	acucuccuucaaaggcuuccgacauuaguaucuuauaauuacuuuuguuugugcuagugccggaggucuuuaaggaaaguga	ggaggucuuuaaggaaaguga	-		82	22	Intergenic	54	0	0	0	NA	NA	NA	NA	NA	NA	NA	NA
agcugguucuccccgaaa	Nat-R-PN21	EV_+AMF:0;EV_-AMF:0;irCCaMK_+AMF:1758;irCCaMK_-AMF:0	5p	chr02:87675836:87675854:+;chr07:63866613:63866631:-	chr02:87675836..87675876:+;chr07:63866589..63866631:-	agcugguucuccccgaaauacguugaggagcaacaguuga;agcugguucuccccgaaaugcauugaggcgaagcaguugacu	uugaggagcaacaguuga;ugaggcgaagcaguugacu	-		40;42	18	Intergenic	0	0	2273	0	NA	NA	NA	NA	NA	NA	NA	NA
aggaacuguuaggcgagccccgag	Nat-R-PN22	EV_+AMF:0;EV_-AMF:38;irCCaMK_+AMF:24;irCCaMK_-AMF:31	5p	chr12:29195776:29195800:-	chr12:29195709..29195800:-	aggaacuguuaggcgagccccgagcgcugagcguugggcauguuucgggcgcuuagucgggugcuuggggcguaagccucacaaaacuaag	uggggcguaagccucacaaaacuaag	-		91	24	Intergenic	0	34	31	38	NA	-0.293731	NA	0.160465	NA	0.532528	NA	0.676215
aguuccuggugaagcgccucu	Nat-R-PN23	EV_+AMF:0;EV_-AMF:182;irCCaMK_+AMF:126;irCCaMK_-AMF:196	3p	scaffold00410:459580:459601:-	scaffold00410:459580..459654:-	aggcucuucaacgggaaccacauaaaaugccaaagaacuucggcauuuuauguaguuccuggugaagcgccucu	aggcucuucaacgggaaccac	-		74	21	Exon	0	165	163	241	NA	-0.564161	NA	0.546567	NA	0.000243086	NA	0.00037104
auaaaauucucugacccauucc	Nat-R-PN24	EV_+AMF:1117;EV_-AMF:1424;irCCaMK_+AMF:0;irCCaMK_-AMF:0	3p	scaffold01746:128784:128806:+	scaffold01746:128722..128806:+;scaffold01746:128723..128806:+	aauggguagagaguuuuaugcuaauguuuggaaccuacaucuaucaagugaaaggcauuugcauaaaauucucugacccauucc;auggguagagaguuuuaugcuaauguuuggaaccuacaucuaucaagugaaaggcauuugcauaaaauucucugacccauucc	aauggguagagaguuuuaugc;auggguagagaguuuuaugc	-		84;83	22	Intergenic	1509	1292	0	0	0.223987	NA	NA	NA	8.1582e-05	NA	NA	NA
auacuuccugaaacuuuu	Nat-R-PN25	EV_+AMF:29;EV_-AMF:0;irCCaMK_+AMF:0;irCCaMK_-AMF:0	5p	scaffold01069:140508:140526:+	scaffold01069:140508..140558:+	auacuuccugaaacuuuuagagagagagagagggguccaagggaggngcu	agggguccaagggaggngcu	-		50	18	Intergenic	39	0	0	0	NA	NA	NA	NA	NA	NA	NA	NA
auacuuccugaaacuuuua	Nat-R-PN26	EV_+AMF:0;EV_-AMF:0;irCCaMK_+AMF:24;irCCaMK_-AMF:0	5p	scaffold01069:140508:140527:+	scaffold01069:140508..140558:+	auacuuccugaaacuuuuagagagagagagagggguccaagggaggngcu	gagggguccaagggaggngcu	-		50	19	Intergenic	0	0	31	0	NA	NA	NA	NA	NA	NA	NA	NA
auaggcucgagguuccauccu	Nat-R-PN27	EV_+AMF:119;EV_-AMF:60;irCCaMK_+AMF:208;irCCaMK_-AMF:44	5p	scaffold01115:250898:250919:+	scaffold01115:250898..250977:+	auaggcucgagguuccauccuagacccgaguccaggugaggucaaguucaaaaucgguggagcagauucgagcucgaag	gguggagcagauucgagcucgaag	-		79	21	Intergenic	161	54	269	54	1.57603	2.31657	0.740545	0	1.01507e-12	2.74595e-32	5.16622e-07	1
auauggucacuugguaaguuggag	Nat-R-PN28	EV_+AMF:0;EV_-AMF:38;irCCaMK_+AMF:0;irCCaMK_-AMF:38	3p	scaffold00270:322346:322370:-	scaffold00270:322346..322421:-	ccgaauaaguguacuuaugagacacauguaaacuaacauuaugugucuauaauauggucacuugguaaguuggag	ccgaauaaguguacuuauga	-		75	24	Intergenic	0	34	0	47	NA	NA	NA	0.467126	NA	NA	NA	0.184706
aucaauccaugaccuccauu	Nat-R-PN29	EV_+AMF:0;EV_-AMF:0;irCCaMK_+AMF:0;irCCaMK_-AMF:568	3p	scaffold01970:27124:27144:+	scaffold01970:27100..27144:+;scaffold01970:27102..27144:+	aaugggggccguggauagauguaaaucaauccaugaccuccauu;ugggggccguggauagauguaaaucaauccaugaccuccauu	aaugggggccguggauagaugua;ugggggccguggauagaugua	-		44;42	20	Intergenic	0	0	0	698	NA	NA	NA	NA	NA	NA	NA	NA
aucugccgacucauucauuca	Nat-R-PN30	EV_+AMF:1887;EV_-AMF:2620;irCCaMK_+AMF:2041;irCCaMK_-AMF:2373	5p	chr11:42138169:42138190:+	chr11:42138169..42138251:+	aucugccgacucauucauucaaacgcaguaggaaaucuuuguguuacuacuacugugaaugugugaaugaugcgggagauaa	ugugaaugaugcgggagauaa	-		82	21	Intergenic	2550	2378	2639	2915	0.100749	-0.143505	0.0494941	0.293747	0.0219482	0.000482863	0.279964	9.10263e-13
auggauguauuggcaugaggg	Nat-R-PN31	EV_+AMF:40;EV_-AMF:0;irCCaMK_+AMF:0;irCCaMK_-AMF:0	3p	scaffold00325:230890:230911:-;chr09:49588101:49588122:-	scaffold00325:230890..230950:-;chr09:49588101..49588161:-;chr09:49588101..49588160:-;scaffold00325:230890..230949:-	cucgugccaauaucucccaucaaggaucucaaaucccagauggauguauuggcaugaggg;ucgugccaauaucucccaucaaggaucucaaaucccagauggauguauuggcaugaggg	cucgugccaauaucucccauca;ucgugccaauaucucccauca	-		60;59	21	Intergenic	54	0	0	0	NA	NA	NA	NA	NA	NA	NA	NA
auugcugcaugaaucauuagcc	Nat-R-PN32	EV_+AMF:0;EV_-AMF:165;irCCaMK_+AMF:0;irCCaMK_-AMF:160	5p	scaffold02356:81545:81567:-;scaffold02202:20348:20370:+;scaffold02694:149350:149372:-	scaffold02356:81508..81567:-;scaffold02202:20348..20407:+;scaffold02694:149313..149372:-;scaffold02694:149312..149372:-;scaffold02356:81505..81567:-;scaffold02694:149310..149372:-	auugcugcaugaaucauuagccaugaacgaaaguucggcuaauauucgcguugcaauuc;auugcugcaugaaucauuagccaugaacgaaaguucggcuaauauucguguugcaauuc;auugcugcaugaaucauuagccaugaacgaaaguucggcuaauauucauguugcaauuc;auugcugcaugaaucauuagccaugaacgaaaguucggcuaauauucauguugcaauucu;auugcugcaugaaucauuagccaugaacgaaaguucggcuaauauucgcguugcaauucuca;auugcugcaugaaucauuagccaugaacgaaaguucggcuaauauucauguugcaauucuca	cuaauauucgcguugcaauuc;cuaauauucguguugcaauuc;cuaauauucauguugcaauuc;uaauauucauguugcaauucu;auauucgcguugcaauucuca;uucauguugcaauucuca	-		59;59;59;60;62;62	22	Intergenic	0	150	0	197	NA	NA	NA	0.393233	NA	NA	NA	0.0194626
auuuauuuuggcaaaacucauggc	Nat-R-PN33	EV_+AMF:0;EV_-AMF:4678;irCCaMK_+AMF:3696;irCCaMK_-AMF:0	3p	chr03:52092091:52092115:+;scaffold00157:468143:468167:-	chr03:52092065..52092115:+;scaffold00157:468143..468193:-;chr03:52092063..52092115:+	acaugaguuuugaaaauaaaucccaaauuuauuuuggcaaaacucauggc;aaacaugaguuuugaaaauaaaucccaaauuuauuuuggcaaaacucauggc	acaugaguuuugaaaauaaauccca;aaacaugaguuuugaaaauaaauc	-		50;52	24	Intergenic	0	4245	4778	0	NA	NA	NA	NA	NA	NA	NA	NA
cagauccuaggcuuccauu	Nat-R-PN34	EV_+AMF:94;EV_-AMF:146;irCCaMK_+AMF:85;irCCaMK_-AMF:90	3p	scaffold01817:41805:41824:-	scaffold01817:41805..41851:-;scaffold01817:41805..41852:-;scaffold01817:41805..41850:-	augggagccguaggaucuguggagaggcagauccuaggcuuccauu;aaugggagccguaggaucuguggagaggcagauccuaggcuuccauu;ugggagccguaggaucuguggagaggcagauccuaggcuuccauu	augggagccguaggaucug;aaugggagccguaggauc;ugggagccguaggaucugu	-		46;47;45	19	Intergenic	127	132	110	111	-0.0557094	-0.0130562	-0.207325	-0.249978	0.794321	0.993676	0.323372	0.218029
caguguucauguugcaauuc	Nat-R-PN35	EV_+AMF:1698;EV_-AMF:828;irCCaMK_+AMF:933;irCCaMK_-AMF:855	3p	chr01:49822895:49822915:-;chr01:45486042:45486062:+;chr07:75869782:75869802:+;chr10:9864144:9864164:-;chr10:9876008:9876028:-	chr01:49822895..49822953:-;chr01:45486004..45486062:+;chr07:75869743..75869802:+;chr10:9864144..9864203:-;chr10:9876008..9876067:-;chr01:49822895..49822954:-;chr01:45486003..45486062:+	uuguugcaugaagcacuagcuauggacgagaguacggccaguguucauguugcaauuc;uuguugcaugaagcacuagcuguggaaaagaguccagccaguguucauguugcaauuc;auuguugcauaaagcacuagcuauggacgagaguccggccaguguucauguugcaauuc;auuguugcaugaaacacuagcuguggaagagaguccagccaguguucauguugcaauuc;auuguugcaugaagcacuagcuauggacgagaguacggccaguguucauguugcaauuc;auuguugcaugaagcacuagcuguggaaaagaguccagccaguguucauguugcaauuc	uuguugcaugaagcacuagcu;auuguugcauaaagcacuagc;auuguugcaugaaacacuagc;auuguugcaugaagcacuagcu	-		58;58;59;59;59;59	20	Exon	2295	751	1206	1050	1.61161	0.199841	-0.928264	0.483505	2.65784e-171	0.0020939	7.76417e-75	1.00454e-11
ccuucucggauuacuacucc	Nat-R-PN36	EV_+AMF:41;EV_-AMF:54;irCCaMK_+AMF:27;irCCaMK_-AMF:36	3p	scaffold03122:9819:9839:+	scaffold03122:9756..9839:+;scaffold03122:9758..9839:+	agaagagcaauuugaagaaggcgaagaccaacucccugucgauacugacucaguuggucuucgccuucucggauuacuacucc;aagagcaauuugaagaaggcgaagaccaacucccugucgauacugacucaguuggucuucgccuucucggauuacuacucc	agaagagcaauuugaagaaggcg;aagagcaauuugaagaaggcg	-		83;81	20	CDS	55	49	35	44	0.16665	-0.330149	-0.652077	-0.155278	0.607536	0.435766	0.0544677	0.648876
cgucuguuggaaugaagcgag	Nat-R-PN37	EV_+AMF:680;EV_-AMF:515;irCCaMK_+AMF:462;irCCaMK_-AMF:506	3p	scaffold02732:33318:33339:-	scaffold02732:33318..33377:-	cguuucuuuccaucaugaugcuaaaauauuuauuucagcgucuguuggaaugaagcgag	cguuucuuuccaucaugaugcu	-		59	21	3'UTR	919	467	597	622	0.976642	-0.0591836	-0.622334	0.413492	2.52901e-33	0.571464	4.50048e-16	8.2044e-06
cucgaagaucaugaguggagca	Nat-R-PN38	EV_+AMF:830;EV_-AMF:1281;irCCaMK_+AMF:797;irCCaMK_-AMF:1078	3p	scaffold00028:254433:254455:-	scaffold00028:254433..254522:-;scaffold00028:254433..254521:-	cucucucauggucuuugauggugaaaguuugauuuaagcuauagucguggacaaucaagucuucacacucgaagaucaugaguggagca;ucucucauggucuuugauggugaaaguuugauuuaagcuauagucguggacaaucaagucuucacacucgaagaucaugaguggagca	cucucucauggucuuugaugg;ucucucauggucuuugauggu	-		89;88	22	Intergenic	1122	1162	1030	1324	-0.0505374	-0.362259	-0.123428	0.188293	0.459862	4.09376e-09	0.0710175	0.0021895
gaacacucgauuaagguc	Nat-R-PN39	EV_+AMF:0;EV_-AMF:220;irCCaMK_+AMF:0;irCCaMK_-AMF:0	3p	scaffold00880:124481:124499:+;scaffold02042:53150:53168:+;chr04:6819351:6819369:+	chr04:6819327..6819369:+;scaffold02042:53125..53168:+;scaffold00880:124456..124499:+;scaffold02042:53127..53168:+;scaffold00880:124458..124499:+	ccuuagucguguguucucagucgagaacacucgauuaagguc;accuuaguuguguguucucagucgagaacacucgauuaagguc;accuuaguuguguguucucagucaagaacacucgauuaagguc;cuuaguuguguguucucagucgagaacacucgauuaagguc;cuuaguuguguguucucagucaagaacacucgauuaagguc	ccuuagucguguguucuca;accuuaguuguguguucuca;cuuaguuguguguucuca	-		42;43;43;41;41	18	Intergenic	0	200	0	0	NA	NA	NA	NA	NA	NA	NA	NA
gagaacacucgauuaaggu	Nat-R-PN40	EV_+AMF:112;EV_-AMF:0;irCCaMK_+AMF:0;irCCaMK_-AMF:77	3p	chr04:6819349:6819368:+	chr04:6819327..6819368:+	ccuuagucguguguucucagucgagaacacucgauuaaggu	ccuuagucguguguucuca	-		41	19	Intergenic	151	0	0	95	NA	NA	NA	NA	NA	NA	NA	NA
gagaacacuucgacuaagg	Nat-R-PN41	EV_+AMF:0;EV_-AMF:0;irCCaMK_+AMF:62;irCCaMK_-AMF:0	3p	scaffold00622:389814:389833:-	scaffold00622:389814..389856:-;scaffold00622:389814..389854:-	cuuuaaucgagguguucucaguugagaacacuucgacuaagg;uuaaucgagguguucucaguugagaacacuucgacuaagg	cuuuaaucgagguguucucagu;uuaaucgagguguucuca	-		42;40	19	Intergenic	0	0	80	0	NA	NA	NA	NA	NA	NA	NA	NA
gucccacugggcgugcca	Nat-R-PN42	EV_+AMF:0;EV_-AMF:0;irCCaMK_+AMF:0;irCCaMK_-AMF:444	3p	chr08:3860674:3860692:-	chr08:3860674..3860785:-;chr08:3860674..3860784:-	aucauuucugauggguccauaaaacuuuaggagauucagagcccgucgcccgaauucaugaagaugguagagaagagauaaaagguagaguuggucccacugggcgugcca;ucauuucugauggguccauaaaacuuuaggagauucagagcccgucgcccgaauucaugaagaugguagagaagagauaaaagguagaguuggucccacugggcgugcca	aucauuucugauggguccauaaaa;ucauuucugauggguccauaa	-		111;110	18	Intergenic	0	0	0	545	NA	NA	NA	NA	NA	NA	NA	NA
uauaauacuacguuucacuuu	Nat-R-PN43	EV_+AMF:67;EV_-AMF:66;irCCaMK_+AMF:49;irCCaMK_-AMF:70	5p	chr12:14873069:14873090:+	chr12:14873069..14873131:+	uauaauacuacguuucacuuuaacggaaaguuagccguuaaaguuaaacgcaguacuauacu	aguuaaacgcaguacuauacu	-		62	21	Intergenic	91	60	63	86	0.600904	-0.448985	-0.530515	0.519374	0.0182354	0.098055	0.0388526	0.0488055
uaucggaggggcauacgggaccg	Nat-R-PN44	EV_+AMF:30;EV_-AMF:35;irCCaMK_+AMF:25;irCCaMK_-AMF:40	5p	scaffold01025:24978:25001:-	scaffold01025:24910..25001:-;scaffold01025:24911..25001:-	uaucggaggggcauacgggaccgagacauagaugguuauuaauuauuaccgaugaucagucuacaacccgaucccguaccucucagauaug;uaucggaggggcauacgggaccgagacauagaugguuauuaauuauuaccgaugaucagucuacaacccgaucccguaccucucagauau	aucccguaccucucagauaug;aucccguaccucucagauau	-		91;90	23	Intergenic	41	32	32	49	0.357552	-0.61471	-0.357552	0.61471	0.361944	0.098055	0.340867	0.0868624
uaucuuuaaguuugguagugc	Nat-R-PN45	EV_+AMF:61;EV_-AMF:0;irCCaMK_+AMF:0;irCCaMK_-AMF:0	3p	scaffold01324:107545:107566:-	scaffold01324:107545..107621:-;scaffold01324:107545..107625:-	ucaaacucaaagauaagcauguuagaagacuuaugggccuuucuuuuagcaugcuuaucuuuaaguuugguagugc;acugucaaacucaaagauaagcauguuagaagacuuaugggccuuucuuuuagcaugcuuaucuuuaaguuugguagugc	ucaaacucaaagauaagcaug;acugucaaacucaaagauaag	-		76;80	21	Exon	82	0	0	0	NA	NA	NA	NA	NA	NA	NA	NA
uauuguacugcguuuuacuuuaac	Nat-R-PN46	EV_+AMF:0;EV_-AMF:0;irCCaMK_+AMF:20;irCCaMK_-AMF:0	5p	scaffold00726:49223:49247:-;scaffold02583:61663:61687:-;chr01:35673853:35673877:-	scaffold00726:49186..49247:-;scaffold02583:61626..61687:-;chr01:35673815..35673877:-	uauuguacugcguuuuacuuuaacggcuaaaauuccguuaaaguaaaaugcaguauaauac;uauuguacugcguuuuacuuuaacggaaauuuagucguuaaaguaaaaugcaguauaauac;uauuguacugcguuuuacuuuaacggaaaguuagccauuaaaguaaaacgcaguauaauacu	uuaaaguaaaaugcaguauaauac;uaaaguaaaacgcaguauaauacu	-		61;61;62	24	Exon	0	0	26	0	NA	NA	NA	NA	NA	NA	NA	NA
uauuugauuggcguggcagau	Nat-R-PN47	EV_+AMF:70;EV_-AMF:85;irCCaMK_+AMF:75;irCCaMK_-AMF:98	5p	scaffold01207:245566:245587:-	scaffold01207:245516..245587:-;scaffold01207:245517..245587:-;scaffold01207:245518..245587:-	uauuugauuggcguggcagauucuagacagaugauuaucuauacaugaaucugccaccccaaucaaaucug;uauuugauuggcguggcagauucuagacagaugauuaucuauacaugaaucugccaccccaaucaaaucu;uauuugauuggcguggcagauucuagacagaugauuaucuauacaugaaucugccaccccaaucaaauc	cugccaccccaaucaaaucug;ucugccaccccaaucaaaucu;ucugccaccccaaucaaauc	-		71;70;69	21	Intergenic	95	77	97	120	0.303069	-0.306978	0.0300572	0.640104	0.231192	0.176613	0.895899	0.0040478
ucaaugcgucagucagcgucc	Nat-R-PN48	EV_+AMF:6440;EV_-AMF:0;irCCaMK_+AMF:0;irCCaMK_-AMF:0	3p	scaffold00148:706126:706147:+	scaffold00148:706071..706147:+	acucuaacuggcgcauugagcaaucucucaagcaaccacgagagguugagguugcucaaugcgucagucagcgucc	acucuaacuggcgcauugagc	-		76	21	Intergenic	8702	0	0	0	NA	NA	NA	NA	NA	NA	NA	NA
ucccuucuagcaugacgccaaaacu	Nat-R-PN49	EV_+AMF:152;EV_-AMF:222;irCCaMK_+AMF:108;irCCaMK_-AMF:195	5p	chr07:73146746:73146771:-	chr07:73146715..73146771:-;chr07:73146716..73146771:-;chr07:73146713..73146771:-	ucccuucuagcaugacgccaaaacuuguuuguuuuggcgccugcuaaaaggaaacg;ucccuucuagcaugacgccaaaacuuguuuguuuuggcgccugcuaaaaggaaac;ucccuucuagcaugacgccaaaacuuguuuguuuuggcgccugcuaaaaggaaacgug	uuuggcgccugcuaaaaggaaacg;uuuggcgccugcuaaaaggaaac;cgccugcuaaaaggaaacgug	-		56;55;58	25	Intergenic	205	201	140	240	0.0284284	-0.777608	-0.550197	0.255839	0.852917	7.85559e-07	0.00100076	0.0902673
uccgauauguauaacucuu	Nat-R-PN50	EV_+AMF:0;EV_-AMF:0;irCCaMK_+AMF:14;irCCaMK_-AMF:0	5p	scaffold00002:845039:845058:+	scaffold00002:845039..845089:+	uccgauauguauaacucuucuguccagauuggguuguacgaagucgauca	ggguuguacgaagucgauca	-		50	19	Intergenic	0	0	18	0	NA	NA	NA	NA	NA	NA	NA	NA
uccgcauaaaucuccaaguuc	Nat-R-PN51	EV_+AMF:273;EV_-AMF:286;irCCaMK_+AMF:199;irCCaMK_-AMF:197	3p	scaffold05728:28646:28667:-	scaffold05728:28646..28732:-;scaffold05728:28646..28730:-	acuuggagaguuaugcagaauugaaacuaccuucuucuaggauccuagaauaagguauauuuaaauccgcauaaaucuccaaguuc;uuggagaguuaugcagaauugaaacuaccuucuucuaggauccuagaauaagguauauuuaaauccgcauaaaucuccaaguuc	acuuggagaguuaugcagaau;uuggagaguuaugcagaauug	-		86;84	21	Intergenic	369	260	257	242	0.505109	0.0867613	-0.521852	-0.103505	2.87533e-05	0.593805	1.93213e-05	0.482799
ucgcacucgaacaucauaaga	Nat-R-PN52	EV_+AMF:484;EV_-AMF:484;irCCaMK_+AMF:391;irCCaMK_-AMF:401	3p	scaffold00028:170433:170454:-	scaffold00028:170433..170512:-	uuauggucuucgauggugaaaguuugauugaagcucuaguuguggacaaccaugucuuucgcacucgaacaucauaaga	uuauggucuucgauggugaaa	-		79	21	Intergenic	654	439	506	493	0.57507	0.0375497	-0.370153	0.167367	2.3305e-10	0.75252	3.33608e-05	0.102958
ucgcguagaauucucucaccua	Nat-R-PN53	EV_+AMF:397;EV_-AMF:621;irCCaMK_+AMF:389;irCCaMK_-AMF:558	3p	scaffold01746:177625:177647:+	scaffold01746:177565..177647:+	gggcgagaauucuacgcaaaugacuuggaguuacaucuauccagaccaacugaagggcauucgcguagaauucucucaccua	gggcgagaauucuacgcaaau	-		82	22	Intergenic	536	564	503	686	-0.0734622	-0.44765	-0.0916746	0.282513	0.459862	3.11812e-07	0.35204	0.00115829
ucgcugcauguagcacuggguc	Nat-R-PN54	EV_+AMF:656;EV_-AMF:795;irCCaMK_+AMF:511;irCCaMK_-AMF:841	5p	scaffold04622:55038:55060:-	scaffold04622:55002..55060:-	ucgcugcauguagcacuggguccgucuucaagcgcgagccagugcucguguggcgaca	gccagugcucguguggcgaca	-		58	22	Intergenic	886	721	661	1033	0.297307	-0.644118	-0.422656	0.518769	7.80391e-05	6.684e-19	3.07565e-08	5.81287e-13
ucgcuggagcuauucacuugc	Nat-R-PN55	EV_+AMF:42;EV_-AMF:43;irCCaMK_+AMF:36;irCCaMK_-AMF:38	5p	chr07:6953059:6953080:+;chr07:6953112:6953133:-	chr07:6953059..6953134:+;chr07:6953058..6953133:-;chr07:6953059..6953135:+;chr07:6953057..6953133:-	ucgcuggagcuauucacuugcuuuuuuuuuuuuuugagaaggaaaaaaaagaggcaagugaauagcuccagcgaa;ucgcuggagcuauucacuugccucuuuuuuuuccuucucaaaaaaaaaaaaaagcaagugaauagcuccagcgaa;ucgcuggagcuauucacuugcuuuuuuuuuuuuuugagaaggaaaaaaaagaggcaagugaauagcuccagcgaac;ucgcuggagcuauucacuugccucuuuuuuuuccuucucaaaaaaaaaaaaaagcaagugaauagcuccagcgaaa	caagugaauagcuccagcgaa;aagugaauagcuccagcgaac;aagugaauagcuccagcgaaa	-		75;75;76;76	21	Exon	57	39	47	47	0.547488	0	-0.278301	0.269187	0.0963857	1	0.370962	0.450455
ucuauguuguuugauuguucu	Nat-R-PN56	EV_+AMF:62;EV_-AMF:64;irCCaMK_+AMF:75;irCCaMK_-AMF:71	5p	chr06:82661942:82661963:+	chr06:82661942..82661991:+;chr06:82661942..82661987:+	ucuauguuguuugauuguucuuaaugagaacaaucaaucgacauugauu;ucuauguuguuugauuguucuuaaugagaacaaucaaucgacauu	aacaaucaaucgacauugauu;gaacaaucaaucgacauu	-		49;45	21	Intergenic	84	58	97	87	0.534336	0.156969	0.207595	0.584963	0.0439432	0.569464	0.373971	0.0258199
ucugccugggcgucacgc	Nat-R-PN57	EV_+AMF:0;EV_-AMF:80703;irCCaMK_+AMF:46960;irCCaMK_-AMF:60766	5p	scaffold34371:698:716:-	scaffold34371:672..716:-;scaffold34371:673..716:-;scaffold34371:674..716:-;scaffold34371:675..716:-	ucugccugggcgucacgcaucgcgucgcccccgcacaccgcgcc;ucugccugggcgucacgcaucgcgucgcccccgcacaccgcgc;ucugccugggcgucacgcaucgcgucgcccccgcacaccgcg;ucugccugggcgucacgcaucgcgucgcccccgcacaccgc	cgucgcccccgcacaccgcgcc;gucgcccccgcacaccgcgc;cgucgcccccgcacaccgcg;cgucgcccccgcacaccgc	-		44;43;42;41	18	Intergenic	0	73233	60713	74652	NA	-0.298175	NA	0.027687	NA	5.25703821322807e-313	NA	0.00050036
ugaguucguggaaaucaccugc	Nat-R-PN58	EV_+AMF:659;EV_-AMF:0;irCCaMK_+AMF:218;irCCaMK_-AMF:0	5p	chr08:1846205:1846227:-	chr08:1846147..1846227:-;chr08:1846150..1846227:-	ugaguucguggaaaucaccugccucuaauccaauggagggcauuuggacgagaggcaggugauuucaugaacucaucgag;ugaguucguggaaaucaccugccucuaauccaauggagggcauuuggacgagaggcaggugauuucaugaacucauc	ugauuucaugaacucaucgag;aggugauuucaugaacucauc	-		80;77	22	Intergenic	891	0	282	0	NA	NA	-1.65973	NA	NA	NA	5.89931e-70	NA
uguggggcguaggaucgaguca	Nat-R-PN59	EV_+AMF:99;EV_-AMF:163;irCCaMK_+AMF:71;irCCaMK_-AMF:116	5p	scaffold00151:740199:740221:-	scaffold00151:740177..740221:-;scaffold00151:740175..740221:-;scaffold00151:740180..740221:-;scaffold00151:740179..740221:-	uguggggcguaggaucgagucacauucgaucuacuccuuacauc;uguggggcguaggaucgagucacauucgaucuacuccuuacaucug;uguggggcguaggaucgagucacauucgaucuacuccuuac;uguggggcguaggaucgagucacauucgaucuacuccuuaca	cauucgaucuacuccuuacauc;cauucgaucuacuccuuacaucug;cauucgaucuacuccuuac;cauucgaucuacuccuuaca	-		44;46;41;42	22	Intergenic	134	148	92	143	-0.143364	-0.636309	-0.542527	-0.049582	0.459862	0.00184435	0.00972401	0.806523
uguugaucaguuguucuug	Nat-R-PN60	EV_+AMF:0;EV_-AMF:191;irCCaMK_+AMF:0;irCCaMK_-AMF:0	5p	scaffold01477:221946:221965:-	scaffold01477:221923..221965:-;scaffold01477:221924..221965:-	uguugaucaguuguucuugacaaagaacaaaugauuaaccuu;uguugaucaguuguucuugacaaagaacaaaugauuaaccu	aaagaacaaaugauuaaccuu;aagaacaaaugauuaaccu	-		42;41	19	Intergenic	0	173	0	0	NA	NA	NA	NA	NA	NA	NA	NA
uguuuaucguugcuucaauuc	Nat-R-PN61	EV_+AMF:0;EV_-AMF:0;irCCaMK_+AMF:50;irCCaMK_-AMF:0	3p	scaffold07512:3480:3501:-	scaffold07512:3480..3557:-;scaffold07512:3480..3558:-	uugaagcaacgauaaauacccuugcauaaccuuuuuuuuaaaagguucugcaaggguguuuaucguugcuucaauuc;auugaagcaacgauaaauacccuugcauaaccuuuuuuuuaaaagguucugcaaggguguuuaucguugcuucaauuc	uugaagcaacgauaaauaccc;auugaagcaacgauaaauacc	-		77;78	21	Exon	0	0	65	0	NA	NA	NA	NA	NA	NA	NA	NA
uuaacaacuuugucacuuuga	Nat-R-PN62	EV_+AMF:3868;EV_-AMF:0;irCCaMK_+AMF:0;irCCaMK_-AMF:0	3p	chr07:9453268:9453289:+	chr07:9453241..9453289:+	agaagggauagaaaugagacgagaauuuuaacaacuuugucacuuuga	agaagggauagaaaugagacg	-		48	21	Intergenic	5227	0	0	0	NA	NA	NA	NA	NA	NA	NA	NA
uuauugucgauuauaccaaaa	Nat-R-PN63	EV_+AMF:100;EV_-AMF:0;irCCaMK_+AMF:0;irCCaMK_-AMF:0	5p	chr10:5111652:5111673:+	chr10:5111652..5111724:+;chr10:5111652..5111723:+	uuauugucgauuauaccaaaaucgagauucagcucaucugauuuaggauuuugguaucaaucaacaauaaaa;uuauugucgauuauaccaaaaucgagauucagcucaucugauuuaggauuuugguaucaaucaacaauaaa	uugguaucaaucaacaauaaaa;uuugguaucaaucaacaauaaa	-		72;71	21	Intergenic	135	0	0	0	NA	NA	NA	NA	NA	NA	NA	NA
uuauugucgauuauacugaaa	Nat-R-PN64	EV_+AMF:4593;EV_-AMF:2095;irCCaMK_+AMF:3287;irCCaMK_-AMF:1743	5p	scaffold02364:75309:75330:+;scaffold02364:88218:88239:+;chr01:5085612:5085633:-	scaffold02364:75309..75381:+;scaffold02364:88218..88290:+;chr01:5085561..5085633:-;scaffold02364:88218..88289:+;scaffold02364:75309..75380:+;chr01:5085562..5085633:-;chr01:5085559..5085633:-;scaffold02364:88218..88292:+;scaffold02364:75309..75383:+	uuauugucgauuauacugaaaucgagauucagcucaucggauuuaggauuuugguaucaaucaacaauaaaa;uuauugucgauuauacugaaaucgagauucagcucaccggauuuaggauuuugguaucaaucaacaauaaaa;uuauugucgauuauacugaaaucgagauucagcucaucggauuuaggauuuugguaucaaucaacaauaaa;uuauugucgauuauacugaaaucgagauucagcucaccggauuuaggauuuugguaucaaucaacaauaaa;uuauugucgauuauacugaaaucgagauucagcucaccggauuuaggauuuugguaucaaucaacaauaaaacc;uuauugucgauuauacugaaaucgagauucagcu…	uugguaucaaucaacaauaaaa;uuugguaucaaucaacaauaaa;ugguaucaaucaacaauaaaacc	-		72;72;71;71;74;74	21	Intergenic	6207	1901	4250	2141	1.70714	0.989178	-0.546433	0.171526	0	1.72622e-152	9.37887e-81	0.00037104
uucagaucugcauaccacauc	Nat-R-PN65	EV_+AMF:516;EV_-AMF:684;irCCaMK_+AMF:483;irCCaMK_-AMF:525	3p	chr10:477039:477060:-;chr10:477107:477128:+	chr10:477039..477124:-;chr10:477043..477128:+	ugguaugcagaucugaacacugauauuaggauguugaaaaacaaacaaucuuaaucauucaguguucagaucugcauaccacauc;ugguaugcagaucugaacacugaaugauuaagauuguuuguuuuucaacauccuaauaucaguguucagaucugcauaccacauc	ugguaugcagaucugaacacu	-		85;85	21	Intergenic	697	621	624	645	0.166565	-0.0477531	-0.159613	0.0547059	0.0538194	0.648109	0.0681017	0.557671
uucgaaccagacagcauuccc	Nat-R-PN66	EV_+AMF:59;EV_-AMF:48;irCCaMK_+AMF:84;irCCaMK_-AMF:0	3p	scaffold07079:17622:17643:-	scaffold07079:17622..17702:-;scaffold07079:17622..17700:-;scaffold07079:17622..17703:-	gaaugaagccugguccgaaaucauucaaauaauaaacucuugauacuuuggugaaugguuucgaaccagacagcauuccc;augaagccugguccgaaaucauucaaauaauaaacucuugauacuuuggugaaugguuucgaaccagacagcauuccc;ggaaugaagccugguccgaaaucauucaaauaauaaacucuugauacuuuggugaaugguuucgaaccagacagcauuccc	gaaugaagccugguccgaaau;augaagccugguccgaaaucauuc;ggaaugaagccugguccgaaa	-		80;78;81	21	Intergenic	80	44	109	0	0.862496	NA	0.446256	NA	0.00216405	NA	0.0544677	NA
uucgcaacccugaagucuccuucu	Nat-R-PN67	EV_+AMF:0;EV_-AMF:28;irCCaMK_+AMF:0;irCCaMK_-AMF:0	3p	chr06:40681260:40681284:-	chr06:40681260..40681310:-;chr06:40681260..40681313:-	gagacuugagguacagcugcauagcguucgcaacccugaagucuccuucu;acggagacuugagguacagcugcauagcguucgcaacccugaagucuccuucu	gagacuugagguacagcugca;acggagacuugagguacagcugca	-		50;53	24	Intergenic	0	25	0	0	NA	NA	NA	NA	NA	NA	NA	NA
uucgccccuggaacauagguu	Nat-R-PN68	EV_+AMF:52;EV_-AMF:74;irCCaMK_+AMF:32;irCCaMK_-AMF:0	5p;3p	scaffold00217:536991:537012:+;scaffold00217:537330:537351:-;scaffold00217:537058:537079:-	scaffold00217:536991..537081:+;scaffold00217:537260..537351:-;scaffold00217:537263..537351:-;scaffold00217:536991..537079:+;scaffold00217:536991..537079:-;scaffold00217:537058..537143:-;scaffold00217:537058..537144:-;scaffold00217:536991..537082:+;scaffold00217:536988..537079:-;scaffold00217:537058..537141:-	uucgccccuggaacauagguugcucggagguuucuauaacgauaugaaguuauugaagaguccgagcaaccuauguuccaggggcgaaac;uucgccccuggaacauagguugcucggacucuucaguaacuuuguaucguuauagaaaccuccgagcaaccuauguuccagggucgaaacu;uucgccccuggaacauagguugcucggacucuucaguaacuuuguaucguuauagaaaccuccgagcaaccuauguuccagggucgaa;uucgccccuggaacauagguugcucggagguuucuauaacgauaugaaguuauugaagaguccgagcaaccuauguuccaggggcgaa;uucgccccuggaacauagguugcucggacucuucaaua…	ccuauguuccaggggcgaaac;aaccuauguuccagggucgaaacu;aaccuauguuccagggucgaa;aaccuauguuccaggggcgaa;auguuccauggccgaaacuau;uauguuccauggccgaaacuau;aaccuauguuccaggggcgaaacu;guuccauggccgaaacuauc	-		90;91;88;88;88;85;86;91;91;83	21	Exon	70	67	41	0	0.0631938	NA	-0.771731	NA	0.827628	NA	0.010798	NA
uucucauuguugauaucgugac	Nat-R-PN69	EV_+AMF:0;EV_-AMF:0;irCCaMK_+AMF:0;irCCaMK_-AMF:38	5p	scaffold12421:3054:3076:-	scaffold12421:3005..3076:-;scaffold12421:3006..3076:-	uucucauuguugauaucgugacugaccucuggcucgcuggaaauuacggucacaauucaccaauuagaaaa;uucucauuguugauaucgugacugaccucuggcucgcuggaaauuacggucacaauucaccaauuagaaa	cacaauucaccaauuagaaaa;cacaauucaccaauuagaaa	-		71;70	22	Intergenic	0	0	0	47	NA	NA	NA	NA	NA	NA	NA	NA
uucuuuuugauaaugggugguagu	Nat-R-PN70	EV_+AMF:93;EV_-AMF:118;irCCaMK_+AMF:71;irCCaMK_-AMF:109	3p	chr01:104523404:104523428:-	chr01:104523404..104523494:-	ugcuauccauuaucaaaaagaauuuccacaugcuuggacauaaagaaucaggcaccuucguaaaaguucuuuuugauaaugggugguagu	ugcuauccauuaucaaaaagaauu	-		90	24	Exon	126	107	92	134	0.235813	-0.542527	-0.453718	0.324622	0.276533	0.00994502	0.0350688	0.106472
uugcugcgauugguuaugaag	Nat-R-PN71	EV_+AMF:38;EV_-AMF:0;irCCaMK_+AMF:28;irCCaMK_-AMF:0	5p	scaffold03818:86059:86080:-	scaffold03818:85995..86080:-;scaffold03818:85994..86080:-	uugcugcgauugguuaugaaguuugcagcgguuucccauuuaugcccggaaaacuguugcaaauuucagaaccaaucgcaacaag;uugcugcgauugguuaugaaguuugcagcgguuucccauuuaugcccggaaaacuguugcaaauuucagaaccaaucgcaacaaga	ucagaaccaaucgcaacaag;ucagaaccaaucgcaacaaga	-		85;86	21	Exon	51	0	36	0	NA	NA	-0.5025	NA	NA	NA	0.148443	NA
uuguacgaaagauaaagaugc	Nat-R-PN72	EV_+AMF:414;EV_-AMF:290;irCCaMK_+AMF:265;irCCaMK_-AMF:297	5p	scaffold00630:290087:290108:+	scaffold00630:290087..290153:+;scaffold00630:290087..290154:+;scaffold00630:290087..290152:+	uuguacgaaagauaaagaugcagaacuucuuuuaacaguuaaaugcaucuuuaucuuucauaccaa;uuguacgaaagauaaagaugcagaacuucuuuuaacaguuaaaugcaucuuuaucuuucauaccaaa;uuguacgaaagauaaagaugcagaacuucuuuuaacaguuaaaugcaucuuuaucuuucauacca	caucuuuaucuuucauaccaa;aucuuuaucuuucauaccaaa;aucuuuaucuuucauacca	-		66;67;65	21	Intergenic	559	263	343	365	1.08779	-0.0896879	-0.70464	0.472834	2.06676e-24	0.535295	1.98622e-12	0.000113497
uugucauauauagcacuaaau	Nat-R-PN73	EV_+AMF:127;EV_-AMF:107;irCCaMK_+AMF:124;irCCaMK_-AMF:141	5p	chr01:9700261:9700282:+;chr01:9678918:9678939:+	chr01:9700261..9700320:+;chr01:9678918..9678977:+;chr01:9700261..9700317:+;chr01:9678918..9678974:+;chr01:9700261..9700318:+;chr01:9678918..9678975:+	uugucauauauagcacuaaaugugcuuucgaguauuaaauuaguguucauaugacaaca;uugucauauauagcacuaaaugugcuuucgaguauuaaauuaguguucauaugacaaaa;uugucauauauagcacuaaaugugcuuucgaguauuaaauuaguguucauaugaca;uugucauauauagcacuaaaugugcuuucgaguauuaaauuaguguucauaugacaa	uuaguguucauaugacaaca;uuaguguucauaugacaaaa;aauuaguguucauaugaca;uuaguguucauaugacaa	-		59;59;56;57	21	Intergenic	172	97	160	173	0.826352	-0.1127	-0.104337	0.834715	1.02405e-05	0.571464	0.549405	1.08522e-05
uuguuauauguagcaguggccg	Nat-R-PN74	EV_+AMF:1142;EV_-AMF:692;irCCaMK_+AMF:760;irCCaMK_-AMF:769	5p	scaffold02462:103425:103447:+	scaffold02462:103425..103483:+;scaffold02462:103425..103482:+	uuguuauauguagcaguggccgaaauggagaauuccggccagugcucguauaccaaua;uuguuauauguagcaguggccgaaauggagaauuccggccagugcucguauaccaau	gccagugcucguauaccaaua;ggccagugcucguauaccaau	-		58;57	22	Intergenic	1543	628	983	945	1.2969	0.0568771	-0.650475	0.58955	4.07379e-85	0.524058	3.12621e-28	9.56911e-15
uuguugcaugaaucauuagcc	Nat-R-PN75	EV_+AMF:37;EV_-AMF:0;irCCaMK_+AMF:0;irCCaMK_-AMF:0	5p;3p	scaffold00487:71935:71956:-	scaffold00487:71899..71956:-;scaffold00487:71935..72017:-;scaffold00487:71898..71956:-;scaffold00487:71897..71956:-;scaffold00487:71895..71956:-	uuguugcaugaaucauuagccauggacgaaaguccugcuaauauucauguugcaauu;uuuuaaaugguucaaguccuucaaccaucugucucguuuugucugaggcaugugguggaaauuguugcaugaaucauuagcc;uuguugcaugaaucauuagccauggacgaaaguccugcuaauauucauguugcaauuc;uuguugcaugaaucauuagccauggacgaaaguccugcuaauauucauguugcaauucu;uuguugcaugaaucauuagccauggacgaaaguccugcuaauauucauguugcaauucuca	cuaauauucauguugcaauu;uuuuaaaugguucaaguccuucaa;uaauauucauguugcaauuc;uaauauucauguugcaauucu;uucauguugcaauucuca	-		57;82;58;59;61	21	Intergenic	50	0	0	0	NA	NA	NA	NA	NA	NA	NA	NA
uuguuucucacuuugacauuc	Nat-R-PN76	EV_+AMF:108;EV_-AMF:0;irCCaMK_+AMF:0;irCCaMK_-AMF:0	3p	scaffold04507:19379:19400:+	scaffold04507:19329..19400:+	uggucuaggcaagacaacauuggccaacagacucuacucugacaggucaguuguuucucacuuugacauuc	uggucuaggcaagacaacauug	-		71	21	CDS	146	0	0	0	NA	NA	NA	NA	NA	NA	NA	NA
uuuccuguuggugaugagacua	Nat-R-PN77	EV_+AMF:261;EV_-AMF:643;irCCaMK_+AMF:265;irCCaMK_-AMF:651	5p	chr03:48704782:48704804:+	chr03:48704782..48704860:+	uuuccuguuggugaugagacuauaacugaucucuaguucaucgagguccacaauuucagucucuuccaacaagaaagg	gucucuuccaacaagaaagg	-		78	22	Intergenic	353	583	343	800	-0.723828	-1.22179	-0.0414596	0.456504	2.01047e-13	6.48201e-41	0.739884	2.03341e-08
uuucucauuggcaugacuugg	Nat-R-PN78	EV_+AMF:2388;EV_-AMF:1676;irCCaMK_+AMF:1225;irCCaMK_-AMF:1684	5p	chr12:18413795:18413816:-	chr12:18413742..18413816:-	uuucucauuggcaugacuuggaaucaauuuuggugcgccagaauucuuuuuccagcacaugccaucgagaaaac	agcacaugccaucgagaaaac	-		74	21	Intergenic	3227	1521	1584	2069	1.08517	-0.385361	-1.02662	0.443913	1.89654e-134	3.72364e-15	5.81639e-123	5.70876e-19
uuucucgccggagcuuccu	Nat-R-PN79	EV_+AMF:120;EV_-AMF:111;irCCaMK_+AMF:70;irCCaMK_-AMF:105	3p	scaffold09581:1855:1874:-	scaffold09581:1855..1927:-	auggcggcggaaacgauggucuuguucuuucaaccaccgagaccauacauucguuucucgccggagcuuccu	auggcggcggaaacg	-		72	19	CDS	162	101	91	129	0.681639	-0.503433	-0.832055	0.353016	0.000318702	0.0190065	1.98992e-05	0.0910044
uuucuugcuuccucaagccacu	Nat-R-PN80	EV_+AMF:2082;EV_-AMF:3151;irCCaMK_+AMF:1944;irCCaMK_-AMF:2020	5p	scaffold01017:303967:303989:-	scaffold01017:303925..303989:-	uuucuugcuuccucaagccacuaacccgucuuucggcauauagugacugaguuggcaagaaacc	ugacugaguuggcaagaaacc	-		64	22	Intergenic	2813	2859	2513	2482	-0.0234011	0.0179076	-0.162699	-0.204008	0.599084	0.740245	8.95355e-05	8.32628e-07
uuugauacgaaccugaaucggc	Nat-R-PN81	EV_+AMF:690;EV_-AMF:739;irCCaMK_+AMF:732;irCCaMK_-AMF:622	5p	chr07:81081538:81081560:+	chr07:81081538..81081627:+	uuugauacgaaccugaaucggcauauguacuaaaacaaaauuaauuauguuauguuuauauacauggccgacauagguguguaucaaac	cgacauagguguguaucaaac	-		89	22	Intergenic	932	671	946	764	0.474017	0.308268	0.0215102	0.18726	2.17733e-10	2.65941e-05	0.764862	0.0231243
uuugucuuuccgaugccuccca	Nat-R-PN82	EV_+AMF:6753;EV_-AMF:12093;irCCaMK_+AMF:5604;irCCaMK_-AMF:7539	3p	scaffold00229:275674:275696:+	scaffold00229:275610..275696:+	ggaggugucgaaagauauaguuauauuugauuuuuucaauuuaaaguugaaaaauaaaaauaauuuugucuuuccgaugccuccca	ggaggugucgaaagauauagu	-		86	22	Intergenic	9125	10974	7245	9262	-0.266193	-0.354338	-0.332839	-0.244694	2.92278e-38	9.21957e-55	3.95699e-48	2.89585e-32
