# Supplementary material for: Complex regulation of microRNAs in roots of competitively-grown isogenic Nicotiana attenuata plants with different capacities to interact with arbuscular mycorrhizal fungi
Source: BMC Genomics. 2018 Dec 17;19:937. doi: 10.1186/s12864-018-5338-x (PMC6296096; doi:10.1186/s12864-018-5338-x)
Supplement: Supplementary file 2 — Table S2. Mature miRNAs conserved to other species when mapped against 72 plant species in miRBase. (XLSX 12 kb) [file 12864_2018_5338_MOESM2_ESM.xlsx]

## Sheet: Sheet1
Supplementary Table 2. Mature miRNAs conserved to other species when mapped against 72 plant species in miRBase
Species Name	Number of miRNAs	miRNAs
Acacia auriculiformis	1	miR162
Aegilops tauschii	2	miR171a-3p;miR319-5p
Arabidopsis lyrata	17	miR156a-3p;miR164a-5p;miR165a-3p;miR165a-5p;miR168a-5p;miR170-3p;miR171b-3p;miR172a-3p;miR2111a-5p;miR3441-3p.2;miR3442-5p;miR390a-3p;miR390a-5p;miR393a-3p;miR393a-5p;miR399a-3p;miR403a-3p
Arabidopsis thaliana	2	miR8183;miR830-5p
Arachis hypogaea	5	miR156a;miR156b-5p;miR160-5p;miR167-5p;miR398
Brachypodium distachyon	4	miR1878-5p;miR444a;miR7721-3p;miR7749-5p
Brassica rapa	1	miR156f-3p
Chlamydomonas reinhardtii	2	miR1166.2;miR905-5p
Citrus sinensis	1	miR473
Glycine max	3	miR1515a;miR4388;miR4414-5p
Gossypium raimondii	3	miR482d;miR7504c;miR8667
Hevea brasiliensis	1	miR6484
Malus domestica	1	miR7122a
Medicago truncatula	2	miR4414b;miR5230
Nicotiana tabacum	5	miR6021;miR6149a;miR6153;miR6161c;miR6164a
Oryza sativa	6	miR166e-3p;miR1878;miR2871a-5p;miR3980a-5p;miR5339;miR5789
Physcomitrella patens	1	miR902j-5p
Populus trichocarpa	1	miR6450b
Rehmannia glutinosa	1	miR7805-3p
Solanum lycopersicum	1	miR9474-5p
Solanum tuberosum	5	miR3627-3p;miR384-3p;miR398a-3p;miR8016;miR8051-3p
Sorghum bicolor	1	miR5386
Triticum aestivum	1	miR1136
