# Supplementary material for: Complex regulation of microRNAs in roots of competitively-grown isogenic Nicotiana attenuata plants with different capacities to interact with arbuscular mycorrhizal fungi
Source: BMC Genomics. 2018 Dec 17;19:937. doi: 10.1186/s12864-018-5338-x (PMC6296096; doi:10.1186/s12864-018-5338-x)
Supplement: Supplementary file 3 — Table S3. Differentially expressed miRNAs for EV and irCCamK with and without AMF. (XLSX 41 kb) [file 12864_2018_5338_MOESM3_ESM.xlsx]

## Sheet: Sheet1
Supplementary Table 3. Differentially expressed miRNAs for EV and irCCamK with and without AMF. DEG means p-value <0.05. RPM=Reads Per Million
Comparison (treatment group v/s control group )	miRNAs			Diff. exp. miRNAs at Padj <0.05 *			up			Down				EV_AMF+_AMF-									irCCamK_AMF+_AMF-									EV_irCCamK_AMF+									EV_irCCamK_AMF-
	T	C	N	T	C	N	T	C	N	T	C	N		miRNA	RPM_EV_+AMF	RPM_EV_-AMF	logfc	chistat	chipval	chiadjpval	deg		miRNA	RPM_irCCaMK_+AMF	RPM_irCCaMK_-AMF	logfc	chistat	chipval	chiadjpval	deg		miRNA	RPM_irCCaMK_+AMF	RPM_EV_+AMF	logfc	chistat	chipval	chiadjpval	deg		miRNA	RPM_irCCaMK_-AMF	RPM_EV_-AMF	logfc	chistat	chipval	chiadjpval	deg
EV +AMF v/s EV –AMF	80	39	41	53	31	22	37	19	18	16	12	4		miR399a-3p	538	3372	-2.64793	2054.11	0	0	*		miR6021	4375	8853	-1.01688	1515.91	0	0	*		miR403a-3p	12109	21452	-0.825032	2600.98	0	0	*		miR165a-3p	241794	279464	-0.208884	2722.32	0	0	*
irCCaMK +AMF v/s irCCaMK –AMF	80	40	40	46	26	20	13	9	4	33	17	16		miR165a-3p	187411	279464	-0.576457	18149.9	0	0	*		miR167-5p	34733	70137	-1.01387	11952.4	0	0	*		miR167-5p	34733	61029	-0.813188	7220.81	0	0	*		miR167-5p	70137	50292	0.479847	3270.18	0	0	*
irCCaMK +AMF v/s EV +AMF	80	38	42	51	30	21	12	10	2	39	20	19		miR6149a	568948	448460	0.343317	14269	0	0	*		miR165a-3p	149149	241794	-0.697024	21954.9	0	0	*		miR165a-3p	149149	187411	-0.329451	4349.84	0	0	*		miR403a-3p	19461	15221	0.354523	518.355	9.64628e-115	2.6688e-113	*
irCCaMK -AMF v/s EV –AMF	83	42	41	54	31	23	42	21	21	12	10	2		miR8667	13805	6171	1.16161	2917.4	0	0	*		miR403a-3p	12109	19461	-0.684506	1712.13	0	0	*		miR399a-3p	6501	538	3.59498	5051.48	0	0	*		miR7122a	9364	7282	0.36279	260.406	1.3994e-58	2.90376e-57	*
T - total, C - conserved and N - novel														Nat-R-PN64	6207	1901	1.70714	2286.83	0	0	*		miR6149a	596362	456235	0.386411	18654.4	0	0	*		miR7122a	4894	9294	-0.925286	1364.53	1.0702e-298	1.71232e-297	*		miR4414-5p	4898	3485	0.491034	238.169	9.86271e-54	1.63721e-52	*
														miR5386	2893	865	1.74179	1094.41	5.42438e-240	7.2325e-239	*		miR8667	15282	5871	1.38016	4186.97	0	0	*		miR6149a	596362	568948	0.0678915	644.916	2.84922e-142	3.79896e-141	*		miR399a-3p	4593	3372	0.445832	187.174	1.31585e-42	1.82026e-41	*
														miR403a-3p	21452	15221	0.495049	1058.69	3.1434e-232	3.59246e-231	*		Nat-R-PN57	60713	74652	-0.298175	1435.35	4.38086517769006e-314	5.00670306022427e-313	*		Nat-R-PN78	1584	3227	-1.02662	561.099	4.847e-124	5.53942e-123	*		Nat-R-PN82	9262	10974	-0.244694	144.838	2.32999e-33	2.7627e-32	*
														miR167-5p	61029	50292	0.279166	1035.59	3.29549e-227	3.29549e-226	*		miR7122a	4894	9364	-0.936111	1401.38	1.05242e-306	1.05242e-305	*		miR156a-3p	2418	1058	1.19247	532.106	9.83575e-118	9.83575e-117	*		miR1878-5p	7555	8833	-0.225472	99.6634	1.80627e-23	1.87401e-22	*
														miR171a-3p	5888	3103	0.924114	862.665	1.28261e-189	1.1401e-188	*		miR168a-5p	9422	15068	-0.677383	1301.65	4.95992e-285	4.40882e-284	*		miR171a-3p	3758	5888	-0.647813	470.34	2.70255e-104	2.40227e-103	*		miR156a	15300	13661	0.163469	92.7565	5.91409e-22	5.4541e-21	*
														Nat-R-PN35	2295	751	1.61161	782.645	3.20221e-172	2.56177e-171	*		Nat-R-PN5	3464	6091	-0.81424	722.253	4.33225e-159	3.4658e-158	*		miR473	65	541	-3.05712	373.888	2.6651e-83	2.13208e-82	*		Nat-R-PN78	2069	1521	0.443913	83.6501	5.90561e-20	4.90166e-19	*
														Nat-R-PN78	3227	1521	1.08517	612.981	2.51349e-135	1.82799e-134	*		Nat-R-PN64	4250	2141	0.989178	695.96	2.26053e-153	1.64402e-152	*		Nat-R-PN64	4250	6207	-0.546433	366.247	1.22819e-81	8.93226e-81	*		miR6149a	456235	448460	0.0247978	66.8188	2.97648e-16	2.24589e-15	*
														miR172a-3p	6225	3783	0.718543	595.86	1.33153e-131	8.87684e-131	*		miR5386	2366	1017	1.21813	537.925	5.33089e-119	3.55392e-118	*		miR3980a-5p	1016	338	1.58781	339.501	8.19598e-76	5.46399e-75	*		Nat-R-PN74	945	628	0.58955	63.8837	1.31988e-15	9.12915e-15	*
														miR4414-5p	5655	3485	0.698368	515.197	4.69376e-114	2.88847e-113	*		miR1878-5p	10258	7555	0.441246	410.162	3.38022e-91	2.08014e-90	*		Nat-R-PN35	1206	2295	-0.928264	338.738	1.2016e-75	7.39445e-75	*		miR160-5p	1265	1682	-0.41104	59.0054	1.57238e-14	1.0039e-13	*
														Nat-R-PN5	3557	5586	-0.651155	450.272	6.2925e-100	3.59571e-99	*		miR399a-3p	6501	4593	0.501225	328.147	2.43418e-73	1.39096e-72	*		Nat-R-PN58	282	891	-1.65973	316.182	9.83218e-71	5.61839e-70	*		Nat-R-PN54	1033	721	0.518769	55.4983	9.35404e-14	5.54561e-13	*
														Nat-R-PN74	1543	628	1.2969	385.64	7.36227e-86	3.92655e-85	*		Nat-R-PN82	7245	9262	-0.354338	246.458	1.5366e-55	8.19518e-55	*		miR172a-3p	4617	6225	-0.431118	238.486	8.41112e-54	4.48593e-53	*		Nat-R-PN30	2915	2378	0.293747	54.4812	1.56942e-13	8.68412e-13	*
														miR398	1226	2236	-0.866961	294.656	4.80867e-66	2.40434e-65	*		miR398a-3p	93	434	-2.22239	220.647	6.53498e-50	3.26749e-49	*		Nat-R-PN82	7245	9125	-0.332839	215.907	7.06605e-49	3.53302e-48	*		Nat-R-PN35	1050	751	0.483505	49.6396	1.84743e-12	9.58352e-12	*
														miR168a-5p	11382	13917	-0.290094	254.011	3.46758e-57	1.6318e-56	*		Nat-R-PN77	343	800	-1.22179	182.72	1.23467e-41	5.8102e-41	*		miR156a	15077	12698	0.247748	203.767	3.14577e-46	1.48036e-45	*		miR1878	146	288	-0.9801	46.4608	9.34683e-12	4.56345e-11	*
														miR7122a	9294	7282	0.351965	244.217	4.73374e-55	2.10388e-54	*		Nat-R-PN27	269	54	2.31657	143.111	5.55727e-33	2.4699e-32	*		miR168a-5p	9422	11382	-0.272649	184.657	4.66361e-42	2.07272e-41	*		miR168a-5p	15068	13917	0.11464	45.7064	1.37371e-11	6.33432e-11	*
														miR6164a	308	41	2.90923	204.266	2.44816e-46	1.0308e-45	*		miR162	5213	6466	-0.31076	134.43	4.39943e-31	1.85239e-30	*		miR1878-5p	10258	8406	0.287258	183.771	7.27914e-42	3.0649e-41	*		miR398a-3p	434	257	0.755927	45.3386	1.65747e-11	7.24051e-11	*
														Nat-R-PN82	9125	10974	-0.266193	170.098	7.04285e-39	2.81714e-38	*		miR171a-3p	3758	2960	0.344368	94.7907	2.11616e-22	8.46465e-22	*		miR6164a	54	308	-2.5119	178.221	1.18539e-40	4.74154e-40	*		miR162	6466	5779	0.162054	38.5438	5.35382e-10	2.22184e-09	*
														Nat-R-PN37	919	467	0.976642	147.405	6.39869e-34	2.4376e-33	*		Nat-R-PN54	661	1033	-0.644118	81.6907	1.59143e-19	6.06258e-19	*		miR171b-3p	807	1437	-0.832419	176.872	2.33613e-40	8.89954e-40	*		miR156f-3p	1499	1185	0.339113	36.7347	1.35347e-09	5.34943e-09	*
														miR473	541	211	1.35839	144.814	2.35864e-33	8.57689e-33	*		miR1878	344	146	1.23644	80.0082	3.72866e-19	1.35588e-18	*		Nat-R-PN74	983	1543	-0.650475	124.149	7.81552e-29	2.84201e-28	*		Nat-R-PN15	248	132	0.909802	35.4105	2.6704e-09	1.00747e-08	*
														Nat-R-PN72	559	263	1.08779	106.589	5.47817e-25	1.90545e-24	*		miR398	1763	2302	-0.384855	71.4689	2.81666e-17	9.79706e-17	*		miR398	1763	1226	0.524073	96.4767	9.02981e-23	3.1408e-22	*		Nat-R-PN77	800	583	0.456504	34.0484	5.37568e-09	1.93992e-08	*
														Nat-R-PN77	353	583	-0.723828	56.5171	5.57119e-14	1.85706e-13	*		Nat-R-PN78	1584	2069	-0.385361	64.3923	1.01957e-15	3.39856e-15	*		miR8667	15282	13805	0.146642	75.0001	4.70681e-18	1.56894e-17	*		miR171b-3p	880	1138	-0.370925	32.9851	9.28663e-09	3.21162e-08	*
														Nat-R-PN27	161	54	1.57603	53.2512	2.93514e-13	9.39244e-13	*		miR393a-3p	425	636	-0.581564	41.9614	9.30951e-11	2.97904e-10	*		Nat-R-PN37	597	919	-0.622334	68.3931	1.33943e-16	4.28617e-16	*		Nat-R-PN80	2482	2859	-0.204008	26.6109	2.48832e-07	8.26121e-07	*
														Nat-R-PN81	932	671	0.474017	42.4959	7.08289e-11	2.17935e-10	*		Nat-R-PN38	1030	1324	-0.362259	36.7188	1.36459e-09	4.19873e-09	*		miR5386	2366	2893	-0.290116	52.8102	3.67383e-13	1.13041e-12	*		miR482d	310	441	-0.50851	22.8509	1.7507e-06	5.58879e-06	*
														Nat-R-PN52	654	439	0.57507	42.2919	7.86192e-11	2.32946e-10	*		miR390a-5p	48	118	-1.29768	29.5181	5.53977e-08	1.64141e-07	*		Nat-R-PN72	343	559	-0.70464	51.7251	6.38428e-13	1.89164e-12	*		Nat-R-PN37	622	467	0.413492	22.0615	2.6405e-06	8.11708e-06	*
														miR6153	309	170	0.862072	40.3361	2.13819e-10	6.10913e-10	*		Nat-R-PN53	503	686	-0.44765	28.1657	1.11361e-07	3.18176e-07	*		miR6153	162	309	-0.931613	45.879	1.25788e-11	3.59395e-11	*		Nat-R-PN5	6091	5586	0.124864	21.8399	2.96366e-06	8.78514e-06	*
														miR2871a-5p	299	163	0.875274	40.0346	2.495e-10	6.88276e-10	*		miR172a-3p	4617	4125	0.162562	27.6898	1.42414e-07	3.92865e-07	*		Nat-R-PN54	661	886	-0.422656	32.7246	1.06183e-08	2.92919e-08	*		Nat-R-PN73	173	97	0.834715	21.3926	3.74214e-06	1.07103e-05	*
														miR8016	273	145	0.912848	39.1962	3.83291e-10	1.02211e-09	*		Nat-R-PN49	140	240	-0.777608	26.3158	2.89909e-07	7.7309e-07	*		miR3441-3p.2	431	612	-0.505844	31.4104	2.08864e-08	5.56971e-08	*		miR5789	805	1000	-0.312939	21.0665	4.4362e-06	1.22735e-05	*
														miR156a	12698	13661	-0.105462	35.1823	3.00247e-09	7.74832e-09	*		miR164a-5p	206	322	-0.644416	25.4848	4.45871e-07	1.15063e-06	*		Nat-R-PN27	269	161	0.740545	27.1256	1.90658e-07	4.92021e-07	*		miR170-3p	367	501	-0.449031	20.6866	5.40922e-06	1.44828e-05	*
														miR171b-3p	1437	1138	0.33656	34.7188	3.80928e-09	9.52321e-09	*		miR6153	162	264	-0.704544	24.4225	7.73585e-07	1.93396e-06	*		miR2871a-5p	193	299	-0.631545	22.8374	1.76301e-06	4.40754e-06	*		miR6153	264	170	0.635003	20.3594	6.41755e-06	1.66455e-05	*
														miR3441-3p.2	612	426	0.522678	33.3295	7.77944e-09	1.88592e-08	*		Nat-R-PN81	946	764	0.308268	19.3708	1.07643e-05	2.60952e-05	*		Nat-R-PN51	257	369	-0.521852	20.0383	7.5905e-06	1.84012e-05	*		miR2111a-5p	667	523	0.350876	17.4252	2.98836e-05	7.51618e-05	*
														miR160-5p	1386	1682	-0.27925	28.558	9.09325e-08	2.13959e-07	*		Nat-R-PN15	165	248	-0.587874	16.6804	4.4236e-05	0.000104085	*		Nat-R-PN79	91	162	-0.832055	19.9249	8.05444e-06	1.89516e-05	*		Nat-R-PN72	365	263	0.472834	16.5669	4.69641e-05	0.000114648	*
														miR5789	782	1000	-0.354759	26.6689	2.41476e-07	5.51944e-07	*		Nat-R-PN23	163	241	-0.564161	15.0594	0.00010418	0.000238125	*		Nat-R-PN52	506	654	-0.370153	18.8828	1.39003e-05	3.17722e-05	*		miR172a-3p	4125	3783	0.124863	14.7906	0.000120133	0.000284888	*
														miR482d	301	441	-0.551015	26.4151	2.7538e-07	6.11956e-07	*		Nat-R-PN30	2639	2915	-0.143505	13.7155	0.00021269	0.000472643	*		miR8016	182	273	-0.584963	18.2	1.98879e-05	4.41953e-05	*		Nat-R-PN64	2141	1901	0.171526	14.2504	0.000160029	0.000363547	*
														miR1136	228	133	0.777608	25	5.73303e-07	1.23957e-06	*		miR6484	233	317	-0.444153	12.8291	0.000341272	0.000737884	*		Nat-R-PN80	2513	2813	-0.162699	16.8982	3.94382e-05	8.52719e-05	*		Nat-R-PN23	241	165	0.546567	14.2266	0.000162063	0.000363547	*
														Nat-R-PN4	1226	1474	-0.265778	22.7793	1.81716e-06	3.82561e-06	*		Nat-R-PN59	92	143	-0.636309	11.0681	0.000878263	0.00184898	*		miR2111a-5p	655	526	0.316432	14.0906	0.000174212	0.000366762	*		Nat-R-PN57	74652	73233	0.027687	13.6157	0.000224299	0.000489917	*
														Nat-R-PN73	172	97	0.826352	20.9108	4.81179e-06	9.87034e-06	*		Nat-R-PN35	1206	1050	0.199841	10.7872	0.00102202	0.00209646	*		Nat-R-PN49	140	205	-0.550197	12.2464	0.000466162	0.000953103	*		miR6450b	496	613	-0.305547	12.3436	0.000442512	0.000941756	*
														Nat-R-PN51	369	260	0.505109	18.8887	1.3857e-05	2.7714e-05	*		Nat-R-PN12	40	71	-0.827819	8.65766	0.0032569	0.00651379	*		Nat-R-PN4	1059	1226	-0.211256	12.2053	0.000476552	0.000953103	*		miR5386	1017	865	0.233548	12.2763	0.000458747	0.000951899	*
														Nat-R-PN54	886	721	0.297307	16.9415	3.85494e-05	7.52184e-05	*		miR482d	242	310	-0.357261	8.37681	0.00380039	0.00741539	*		miR1878	344	264	0.381871	10.5263	0.00117687	0.00229632	*		Nat-R-PN53	686	564	0.282513	11.9072	0.000559174	0.00113199	*
														Nat-R-PN24	1509	1292	0.223987	16.8115	4.12825e-05	7.86333e-05	*		Nat-R-PN70	92	134	-0.542527	7.80531	0.00520929	0.00992246	*		miR1136	164	228	-0.475338	10.449	0.00122717	0.00233747	*		miR7749-5p	68	34	1	11.3333	0.000761281	0.00150444	*
														miR393a-3p	461	593	-0.363265	16.5313	4.78533e-05	8.90295e-05	*		miR7749-5p	41	68	-0.729911	6.68807	0.009706	0.0180577	*		miR164a-5p	206	272	-0.400962	9.11297	0.00253803	0.00472192	*		miR6484	317	240	0.401448	10.6445	0.00110397	0.00213092	*
														Nat-R-PN79	162	101	0.681639	14.1483	0.000168951	0.000307183	*		Nat-R-PN79	91	129	-0.503433	6.56364	0.0104083	0.0189243	*		Nat-R-PN59	92	134	-0.542527	7.80531	0.00520929	0.00947144	*		Nat-R-PN38	1324	1162	0.188293	10.5567	0.00115767	0.00218378	*
														miR1878-5p	8406	8833	-0.0714841	10.5765	0.00114532	0.00203612	*		miR3442-5p	16	32	-1	5.33333	0.0209213	0.0363849	*		Nat-R-PN68	41	70	-0.771731	7.57658	0.00591316	0.0105123	*		Nat-R-PN47	120	77	0.640104	9.38579	0.00218674	0.00403332	*
														Nat-R-PN66	80	44	0.862496	10.4516	0.00122542	0.00213117	*		miR393a-5p	66	42	0.652077	5.33333	0.0209213	0.0363849	*		Nat-R-PN15	165	120	0.459432	7.10526	0.00768579	0.0133666	*		miR390a-5p	118	77	0.615857	8.62051	0.00332398	0.00599762	*
														miR162	5461	5779	-0.0816547	8.9968	0.00270453	0.00460346	*		miR5789	728	805	-0.14505	3.86758	0.0492275	0.0837914	NA		miR482d	242	301	-0.314756	6.41068	0.0113436	0.0193082	*		miR1136	182	133	0.452512	7.62222	0.00576534	0.0101813	*
														miR164a-5p	272	342	-0.33039	7.98046	0.0047285	0.00788084	*		Nat-R-PN44	32	49	-0.61471	3.5679	0.0589067	0.0971974	NA		miR162	5213	5461	-0.0670513	5.76204	0.0163761	0.0272934	*		miR8667	5871	6171	-0.071898	7.47384	0.00626018	0.0108249	*
														miR830-5p	100	64	0.643856	7.90244	0.00493682	0.00806011	*		Nat-R-PN43	63	86	-0.448985	3.55034	0.0595334	0.0971974	NA		miR160-5p	1264	1386	-0.132931	5.6166	0.0177911	0.0290467	*		miR830-5p	97	64	0.599913	6.76398	0.00930163	0.0157558	*
														miR319-5p	132	91	0.536599	7.53812	0.00604072	0.00966514	*		miR7721-3p	41	59	-0.525091	3.24	0.0718606	0.114977	NA		Nat-R-PN70	92	126	-0.453718	5.30275	0.0212918	0.0340668	*		Nat-R-PN32	197	150	0.393233	6.36599	0.0116328	0.0193104	*
														Nat-R-PN43	91	60	0.600904	6.36424	0.0116443	0.0182656	*		miR171b-3p	807	880	-0.124935	3.15886	0.0755158	0.118456	NA		Nat-R-PN43	63	91	-0.530515	5.09091	0.0240516	0.037728	*		Nat-R-PN81	764	671	0.18726	6.02718	0.0140872	0.0229263	*
														Nat-R-PN30	2550	2378	0.100749	6.00325	0.0142796	0.0219686	*		miR4388	28	42	-0.584963	2.8	0.0942643	0.145022	NA		Nat-R-PN36	35	55	-0.652077	4.44444	0.035015	0.0528528	NA		Nat-R-PN56	87	58	0.584963	5.8	0.0160262	0.0255802	*
														Nat-R-PN56	84	58	0.534336	4.76056	0.029119	0.0439532	*		miR3441-3p.2	431	479	-0.152338	2.53187	0.111568	0.168405	NA		Nat-R-PN66	109	80	0.446256	4.44974	0.0349067	0.0528528	NA		miR319-5p	123	91	0.43472	4.78505	0.0287079	0.0449576	*
														Nat-R-PN65	697	621	0.166565	4.3824	0.0363119	0.0537954	NA		Nat-R-PN47	97	120	-0.306978	2.43779	0.118443	0.174319	NA		Nat-R-PN65	624	697	-0.159613	4.03407	0.0445904	0.0660598	NA		Nat-R-PN43	86	60	0.519374	4.63014	0.0314151	0.0482861	*
														Nat-R-PN55	57	39	0.547488	3.375	0.0661926	0.0962801	NA		miR6164a	54	39	0.469485	2.41935	0.119844	0.174319	NA		Nat-R-PN38	1030	1122	-0.123428	3.93309	0.047345	0.0688655	NA		miR2871a-5p	200	163	0.295128	3.77135	0.0521375	0.0786803	NA
														Nat-R-PN11	46	33	0.479168	2.13924	0.143573	0.205104	NA		miR830-5p	78	97	-0.314511	2.06286	0.150927	0.21561	NA		Nat-R-PN19	365	314	0.217132	3.83063	0.0503239	0.0718913	NA		Nat-R-PN44	49	32	0.61471	3.5679	0.0589067	0.0873082	NA
														Nat-R-PN19	314	351	-0.160706	2.05865	0.151345	0.212413	NA		miR156a	15077	15300	-0.0211823	1.63706	0.200729	0.281725	NA		Nat-R-PN14	765	695	0.138447	3.35616	0.0669538	0.0939703	NA		Nat-R-PN49	240	201	0.255839	3.44898	0.0632908	0.0905714	NA
														Nat-R-PN47	95	77	0.303069	1.88372	0.169912	0.234361	NA		Nat-R-PN36	35	44	-0.330149	1.02532	0.311261	0.429326	NA		miR393a-5p	66	47	0.489805	3.19469	0.0738778	0.1019	NA		miR6161c	111	85	0.385025	3.44898	0.0632908	0.0905714	NA
														Nat-R-PN18	55	42	0.389042	1.74227	0.186852	0.253358	NA		miR1136	164	182	-0.150243	0.936416	0.333201	0.451798	NA		miR830-5p	78	100	-0.358454	2.7191	0.0991538	0.134446	NA		Nat-R-PN79	129	101	0.353016	3.4087	0.0648537	0.0912349	NA
														miR170-3p	461	501	-0.120044	1.6632	0.197172	0.262895	NA		Nat-R-PN74	983	945	0.0568771	0.748963	0.386805	0.51574	NA		Nat-R-PN71	36	51	-0.5025	2.58621	0.107798	0.143731	NA		miR171a-3p	2960	3103	-0.0680665	3.37275	0.0662829	0.0916914	NA
														Nat-R-PN70	126	107	0.235813	1.54936	0.213231	0.279647	NA		Nat-R-PN22	31	38	-0.293731	0.710145	0.399396	0.523798	NA		miR5789	728	782	-0.10323	1.93113	0.164635	0.215915	NA		miR4388	42	27	0.63743	3.26087	0.0709515	0.0965406	NA
														Nat-R-PN12	51	64	-0.327575	1.46957	0.225414	0.290857	NA		Nat-R-PN18	44	52	-0.241008	0.666667	0.414216	0.525989	NA		miR6484	233	262	-0.169237	1.69899	0.19242	0.248284	NA		Nat-R-PN52	493	439	0.167367	3.12876	0.0769224	0.102902	NA
														Nat-R-PN3	127	109	0.2205	1.37288	0.241317	0.306435	NA		Nat-R-PN72	343	365	-0.0896879	0.683616	0.408344	0.525989	NA		Nat-R-PN30	2639	2550	0.0494941	1.5265	0.216639	0.275097	NA		miR3441-3p.2	479	426	0.169172	3.10387	0.0781065	0.102902	NA
														Nat-R-PN44	41	32	0.357552	1.10959	0.292171	0.365214	NA		Nat-R-PN14	765	735	0.0577155	0.6	0.438578	0.548223	NA		miR393a-3p	425	461	-0.117304	1.46275	0.226492	0.283116	NA		Nat-R-PN70	134	107	0.324622	3.0249	0.0819956	0.106338	NA
														miR1878	264	288	-0.125531	1.04348	0.307014	0.377863	NA		Nat-R-PN56	97	87	0.156969	0.543478	0.460995	0.567378	NA		Nat-R-PN12	40	51	-0.350497	1.32967	0.248864	0.306294	NA		miR7721-3p	59	43	0.456378	2.5098	0.11314	0.144471	NA
														miR6484	262	240	0.126532	0.964143	0.326145	0.395327	NA		Nat-R-PN73	160	173	-0.1127	0.507508	0.47622	0.568621	NA		Nat-R-PN18	44	55	-0.321928	1.22222	0.268925	0.317031	NA		Nat-R-PN28	47	34	0.467126	2.08642	0.148614	0.186893	NA
														miR6161c	97	85	0.190522	0.791209	0.373735	0.446251	NA		Nat-R-PN37	597	622	-0.0591836	0.512715	0.473966	0.568621	NA		Nat-R-PN34	110	127	-0.207325	1.21941	0.269477	0.317031	NA		Nat-R-PN34	111	132	-0.249978	1.81481	0.177932	0.220423	NA
														Nat-R-PN59	134	148	-0.143364	0.695035	0.404457	0.462236	NA		Nat-R-PN51	257	242	0.0867613	0.450902	0.501907	0.590479	NA		Nat-R-PN5	3464	3557	-0.038222	1.23188	0.267043	0.317031	NA		miR393a-3p	636	593	0.100995	1.50448	0.219984	0.26851	NA
														Nat-R-PN53	536	564	-0.0734622	0.712727	0.39854	0.462236	NA		Nat-R-PN65	624	645	-0.0477531	0.347518	0.555522	0.644083	NA		miR319-5p	115	132	-0.198904	1.17004	0.279393	0.323934	NA		Nat-R-PN18	52	42	0.308122	1.06383	0.302343	0.363688	NA
														Nat-R-PN38	1122	1162	-0.0505374	0.700525	0.402607	0.462236	NA		miR384-3p	8	6	0.415037	0.285714	0.59298	0.677692	NA		Nat-R-PN44	32	41	-0.357552	1.10959	0.292171	0.33391	NA		miR398	2302	2236	0.0419676	0.959894	0.327214	0.387982	NA
														Nat-R-PN15	120	132	-0.137504	0.571429	0.449692	0.506695	NA		miR319-5p	115	123	-0.0970245	0.268908	0.604066	0.680637	NA		Nat-R-PN53	503	536	-0.0916746	1.04812	0.30594	0.344721	NA		Nat-R-PN55	47	39	0.269187	0.744186	0.388323	0.453955	NA
														Nat-R-PN80	2813	2859	-0.0234011	0.373061	0.541341	0.60149	NA		Nat-R-PN80	2513	2482	0.0179076	0.192392	0.660933	0.73437	NA		Nat-R-PN55	47	57	-0.278301	0.961538	0.3268	0.363111	NA		Nat-R-PN51	242	260	-0.103505	0.645418	0.421756	0.48619	NA
														Nat-R-PN36	55	49	0.16665	0.346154	0.556298	0.609642	NA		Nat-R-PN52	506	493	0.0375497	0.169169	0.680851	0.746138	NA		Nat-R-PN56	97	84	0.207595	0.933702	0.333903	0.365921	NA		miR164a-5p	322	342	-0.0869356	0.60241	0.43766	0.497614	NA
														miR6450b	596	613	-0.0405747	0.239041	0.6249	0.675568	NA		miR2871a-5p	193	200	-0.0513992	0.124682	0.724011	0.782715	NA		Nat-R-PN3	115	127	-0.143195	0.595041	0.440476	0.476191	NA		Nat-R-PN65	645	621	0.0547059	0.454976	0.499981	0.56079	NA
														Nat-R-PN34	127	132	-0.0557094	0.0965251	0.75604	0.795832	NA		miR2111a-5p	655	667	-0.0261919	0.108926	0.74137	0.790795	NA		Nat-R-PN73	160	172	-0.104337	0.433735	0.510162	0.544173	NA		Nat-R-PN3	119	109	0.126633	0.438596	0.507801	0.561966	NA
														miR393a-5p	47	44	0.0951572	0.0989011	0.753152	0.795832	NA		Nat-R-PN3	115	119	-0.0493277	0.0683761	0.793716	0.835491	NA		Nat-R-PN77	343	353	-0.0414596	0.143678	0.704651	0.741738	NA		Nat-R-PN12	71	64	0.149747	0.362963	0.546865	0.597234	NA
														Nat-R-PN68	70	67	0.0631938	0.0656934	0.797714	0.828793	NA		Nat-R-PN34	110	111	-0.0130562	0.00452489	0.946369	0.98324	NA		miR3627-3p	35	32	0.129283	0.134328	0.713986	0.741803	NA		Nat-R-PN36	44	49	-0.155278	0.268817	0.604126	0.651201	NA
														miR7721-3p	41	43	-0.0687128	0.047619	0.827259	0.848471	NA		miR160-5p	1264	1265	-0.00114092	0.000395413	0.984135	1	NA		Nat-R-PN81	946	932	0.0215102	0.104366	0.746651	0.765796	NA		Nat-R-PN22	38	34	0.160465	0.222222	0.637352	0.678208	NA
														Nat-R-PN49	205	201	0.0284284	0.0394089	0.842641	0.853307	NA		Nat-R-PN6	26	26	0	0	1	1	NA		Nat-R-PN47	97	95	0.0300572	0.0208333	0.885234	0.896439	NA		Nat-R-PN59	143	148	-0.049582	0.0859107	0.769442	0.808401	NA
														miR2111a-5p	526	523	0.00825185	0.0085796	0.926201	0.926201	NA		Nat-R-PN55	47	47	0	0	1	1	NA		miR7721-3p	41	41	0	0	1	1	NA		miR6164a	39	41	-0.0721498	0.05	0.823063	0.849724	NA
																																									miR393a-5p	42	44	-0.0671142	0.0465116	0.829248	0.849724	NA
																																									Nat-R-PN6	26	27	-0.0544478	0.0188679	0.890746	0.901609	NA
																																									Nat-R-PN27	54	54	0	0	1	1	NA
