# Supplementary material for: Complex regulation of microRNAs in roots of competitively-grown isogenic Nicotiana attenuata plants with different capacities to interact with arbuscular mycorrhizal fungi
Source: BMC Genomics. 2018 Dec 17;19:937. doi: 10.1186/s12864-018-5338-x (PMC6296096; doi:10.1186/s12864-018-5338-x)
Supplement: Supplementary file 4 — Table S4. Target genes for selected DEmiRs using psRNA Target and target description. (XLSX 667 kb) [file 12864_2018_5338_MOESM4_ESM.xlsx]

## Sheet: Sheet1
Supplementary Table S4: Target genes for selected DEmiRs using psRNATarget and target description. For abbreviations see Table S3.
miRNAME_mod	FinalRead	RPM_EV_+AMF	RPM_EV_-AMF	RPM_irCCaMK_+AMF	RPM_irCCaMK_-AMF	LFC_EV_+AMF_Vs_EV_-AMF	LFC_irCCaMK_+AMF_Vs_irCCaMK_-AMF	LFC_irCCaMK_+AMF_Vs_EV_+AMF	LFC_irCCaMK_-AMF_Vs_EV_-AMF	Padj_EV_+AMF_Vs_EV_-AMF	Padj_irCCaMK_+AMF_Vs_irCCaMK_-AMF	Padj_irCCaMK_+AMF_Vs_EV_+AMF	Padj_irCCaMK_-AMF_Vs_EV_-AMF	miRNA_Acc.	Target_Accession	Expectation	UPE	miRNA_start	miRNA_end	Target_start	Target_end	miRNA_aligned_fragment	Target_aligned_fragment	Inhibition	Target_Description	Multiplicity
miR156a	UGACAGAAGAGAGUGAGCAC	12371	13207	14739	14730	-0.0943407	0.000881215	0.252677	0.157455	4.20012e-07	0.993676	3.52809e-46	7.04133e-19	miR156a_1	NIATv7_g00973.t1	0.5	13.812	1	20	854	873	UGACAGAAGAGAGUGAGCAC	GUGCUCAUUCUCUUCUGUCA	Cleavage	Name:"Similar to SPL3 Squamosa promoter-binding-like protein 3 (Oryza sativa subsp. japonica)"	1
miR156a	UGACAGAAGAGAGUGAGCAC	12371	13207	14739	14730	-0.0943407	0.000881215	0.252677	0.157455	4.20012e-07	0.993676	3.52809e-46	7.04133e-19	miR156a_1	NIATv7_g08075.t1	1	24.623	1	20	812	831	UGACAGAAGAGAGUGAGCAC	GUGCUCUCUCUCUUCUGUCA	Cleavage	Name:"Similar to SPL9 Squamosa promoter-binding-like protein 9 (Arabidopsis thaliana)"	1
miR156a	UGACAGAAGAGAGUUAGCAC	274	368	312	533	-0.42553	-0.77259	0.18737	0.53443	0.000382453	1.01559e-13	0.157798	1.34475e-07	miR156a_2	NIATv7_g08075.t1	2	24.623	1	20	812	831	UGACAGAAGAGAGUUAGCAC	GUGCUCUCUCUCUUCUGUCA	Cleavage	Name:"Similar to SPL9 Squamosa promoter-binding-like protein 9 (Arabidopsis thaliana)"	1
miR156a	UGACAGAAGAGAGCGAGCAC	53	86	26	37	-0.698344	-0.509014	-1.02748	-1.21681	0.00834189	0.236035	0.00465637	2.54692e-05	miR156a_3	NIATv7_g08075.t1	1	24.623	1	20	812	831	UGACAGAAGAGAGCGAGCAC	GUGCUCUCUCUCUUCUGUCA	Cleavage	Name:"Similar to SPL9 Squamosa promoter-binding-like protein 9 (Arabidopsis thaliana)"	1
miR156a	UGACAGAAGAGAGUGAGCAC	12371	13207	14739	14730	-0.0943407	0.000881215	0.252677	0.157455	4.20012e-07	0.993676	3.52809e-46	7.04133e-19	miR156a_1	NIATv7_g21887.t1	1	20.245	1	20	761	780	UGACAGAAGAGAGUGAGCAC	GUGCUCUCUCUCUUCUGUCA	Cleavage	Name:"Similar to SPL9 Squamosa promoter-binding-like protein 9 (Arabidopsis thaliana)"	1
miR156a	UGACAGAAGAGAGUUAGCAC	274	368	312	533	-0.42553	-0.77259	0.18737	0.53443	0.000382453	1.01559e-13	0.157798	1.34475e-07	miR156a_2	NIATv7_g21887.t1	2	20.245	1	20	761	780	UGACAGAAGAGAGUUAGCAC	GUGCUCUCUCUCUUCUGUCA	Cleavage	Name:"Similar to SPL9 Squamosa promoter-binding-like protein 9 (Arabidopsis thaliana)"	1
miR156a	UGACAGAAGAGAGCGAGCAC	53	86	26	37	-0.698344	-0.509014	-1.02748	-1.21681	0.00834189	0.236035	0.00465637	2.54692e-05	miR156a_3	NIATv7_g21887.t1	1	20.245	1	20	761	780	UGACAGAAGAGAGCGAGCAC	GUGCUCUCUCUCUUCUGUCA	Cleavage	Name:"Similar to SPL9 Squamosa promoter-binding-like protein 9 (Arabidopsis thaliana)"	1
miR156a	UGACAGAAGAGAGUGAGCAC	12371	13207	14739	14730	-0.0943407	0.000881215	0.252677	0.157455	4.20012e-07	0.993676	3.52809e-46	7.04133e-19	miR156a_1	NIATv7_g17834.t1	1	15.488	1	20	1184	1203	UGACAGAAGAGAGUGAGCAC	GUGCUCUCUCUCUUCUGUCA	Cleavage	Name:"Similar to SPL6 Squamosa promoter-binding-like protein 6 (Arabidopsis thaliana)"	1
miR156a	UGACAGAAGAGAGUUAGCAC	274	368	312	533	-0.42553	-0.77259	0.18737	0.53443	0.000382453	1.01559e-13	0.157798	1.34475e-07	miR156a_2	NIATv7_g17834.t1	2	15.488	1	20	1184	1203	UGACAGAAGAGAGUUAGCAC	GUGCUCUCUCUCUUCUGUCA	Cleavage	Name:"Similar to SPL6 Squamosa promoter-binding-like protein 6 (Arabidopsis thaliana)"	1
miR156a	UGACAGAAGAGAGCGAGCAC	53	86	26	37	-0.698344	-0.509014	-1.02748	-1.21681	0.00834189	0.236035	0.00465637	2.54692e-05	miR156a_3	NIATv7_g17834.t1	1	15.488	1	20	1184	1203	UGACAGAAGAGAGCGAGCAC	GUGCUCUCUCUCUUCUGUCA	Cleavage	Name:"Similar to SPL6 Squamosa promoter-binding-like protein 6 (Arabidopsis thaliana)"	1
miR156a	UGACAGAAGAGAGUGAGCAC	12371	13207	14739	14730	-0.0943407	0.000881215	0.252677	0.157455	4.20012e-07	0.993676	3.52809e-46	7.04133e-19	miR156a_1	NIATv7_g22524.t1	2	13.69	1	20	1145	1164	UGACAGAAGAGAGUGAGCAC	AUGCUCUCUCUCUUCUGUCA	Cleavage	Name:"Similar to SPL6 Squamosa promoter-binding-like protein 6 (Arabidopsis thaliana)"	1
miR156a	UGACAGAAGAGAGUUAGCAC	274	368	312	533	-0.42553	-0.77259	0.18737	0.53443	0.000382453	1.01559e-13	0.157798	1.34475e-07	miR156a_2	NIATv7_g22524.t1	3	13.69	1	20	1145	1164	UGACAGAAGAGAGUUAGCAC	AUGCUCUCUCUCUUCUGUCA	Cleavage	Name:"Similar to SPL6 Squamosa promoter-binding-like protein 6 (Arabidopsis thaliana)"	1
miR156a	UGACAGAAGAGAGCGAGCAC	53	86	26	37	-0.698344	-0.509014	-1.02748	-1.21681	0.00834189	0.236035	0.00465637	2.54692e-05	miR156a_3	NIATv7_g22524.t1	2	13.69	1	20	1145	1164	UGACAGAAGAGAGCGAGCAC	AUGCUCUCUCUCUUCUGUCA	Cleavage	Name:"Similar to SPL6 Squamosa promoter-binding-like protein 6 (Arabidopsis thaliana)"	1
miR156a	UGACAGAAGAGAGUUAGCAC	274	368	312	533	-0.42553	-0.77259	0.18737	0.53443	0.000382453	1.01559e-13	0.157798	1.34475e-07	miR156a_2	NIATv7_g00973.t1	1.5	13.812	1	20	854	873	UGACAGAAGAGAGUUAGCAC	GUGCUCAUUCUCUUCUGUCA	Cleavage	Name:"Similar to SPL3 Squamosa promoter-binding-like protein 3 (Oryza sativa subsp. japonica)"	1
miR156a	UGACAGAAGAGAGCGAGCAC	53	86	26	37	-0.698344	-0.509014	-1.02748	-1.21681	0.00834189	0.236035	0.00465637	2.54692e-05	miR156a_3	NIATv7_g00973.t1	1.5	13.812	1	20	854	873	UGACAGAAGAGAGCGAGCAC	GUGCUCAUUCUCUUCUGUCA	Cleavage	Name:"Similar to SPL3 Squamosa promoter-binding-like protein 3 (Oryza sativa subsp. japonica)"	1
miR156a	UGACAGAAGAGAGUGAGCAC	12371	13207	14739	14730	-0.0943407	0.000881215	0.252677	0.157455	4.20012e-07	0.993676	3.52809e-46	7.04133e-19	miR156a_1	NIATv7_g30976.t1	1	16.813	1	20	1094	1113	UGACAGAAGAGAGUGAGCAC	GUGCUCUCUCUCUUCUGUCA	Cleavage	Name:"Similar to SPL3 Squamosa promoter-binding-like protein 3 (Oryza sativa subsp. japonica)"	1
miR156a	UGACAGAAGAGAGUUAGCAC	274	368	312	533	-0.42553	-0.77259	0.18737	0.53443	0.000382453	1.01559e-13	0.157798	1.34475e-07	miR156a_2	NIATv7_g30976.t1	2	16.813	1	20	1094	1113	UGACAGAAGAGAGUUAGCAC	GUGCUCUCUCUCUUCUGUCA	Cleavage	Name:"Similar to SPL3 Squamosa promoter-binding-like protein 3 (Oryza sativa subsp. japonica)"	1
miR156a	UGACAGAAGAGAGCGAGCAC	53	86	26	37	-0.698344	-0.509014	-1.02748	-1.21681	0.00834189	0.236035	0.00465637	2.54692e-05	miR156a_3	NIATv7_g30976.t1	1	16.813	1	20	1094	1113	UGACAGAAGAGAGCGAGCAC	GUGCUCUCUCUCUUCUGUCA	Cleavage	Name:"Similar to SPL3 Squamosa promoter-binding-like protein 3 (Oryza sativa subsp. japonica)"	1
miR156a	UGACAGAAGAGAGUGAGCAC	12371	13207	14739	14730	-0.0943407	0.000881215	0.252677	0.157455	4.20012e-07	0.993676	3.52809e-46	7.04133e-19	miR156a_1	NIATv7_g19850.t1	1	20.116	1	20	680	699	UGACAGAAGAGAGUGAGCAC	GUGCUCUCUCUCUUCUGUCA	Cleavage	Name:"Similar to SPL16 Squamosa promoter-binding-like protein 16 (Oryza sativa subsp. japonica)"	1
miR156a	UGACAGAAGAGAGUUAGCAC	274	368	312	533	-0.42553	-0.77259	0.18737	0.53443	0.000382453	1.01559e-13	0.157798	1.34475e-07	miR156a_2	NIATv7_g19850.t1	2	20.116	1	20	680	699	UGACAGAAGAGAGUUAGCAC	GUGCUCUCUCUCUUCUGUCA	Cleavage	Name:"Similar to SPL16 Squamosa promoter-binding-like protein 16 (Oryza sativa subsp. japonica)"	1
miR156a	UGACAGAAGAGAGCGAGCAC	53	86	26	37	-0.698344	-0.509014	-1.02748	-1.21681	0.00834189	0.236035	0.00465637	2.54692e-05	miR156a_3	NIATv7_g19850.t1	1	20.116	1	20	680	699	UGACAGAAGAGAGCGAGCAC	GUGCUCUCUCUCUUCUGUCA	Cleavage	Name:"Similar to SPL16 Squamosa promoter-binding-like protein 16 (Oryza sativa subsp. japonica)"	1
miR156a	UGACAGAAGAGAGUGAGCAC	12371	13207	14739	14730	-0.0943407	0.000881215	0.252677	0.157455	4.20012e-07	0.993676	3.52809e-46	7.04133e-19	miR156a_1	NIATv7_g35059.t1	1	11.593	1	20	1106	1125	UGACAGAAGAGAGUGAGCAC	GUGCUCUCUCUCUUCUGUCA	Cleavage	Name:"Similar to SPL12 Squamosa promoter-binding-like protein 12 (Oryza sativa subsp. indica)"	1
miR156a	UGACAGAAGAGAGUUAGCAC	274	368	312	533	-0.42553	-0.77259	0.18737	0.53443	0.000382453	1.01559e-13	0.157798	1.34475e-07	miR156a_2	NIATv7_g35059.t1	2	11.593	1	20	1106	1125	UGACAGAAGAGAGUUAGCAC	GUGCUCUCUCUCUUCUGUCA	Cleavage	Name:"Similar to SPL12 Squamosa promoter-binding-like protein 12 (Oryza sativa subsp. indica)"	1
miR156a	UGACAGAAGAGAGCGAGCAC	53	86	26	37	-0.698344	-0.509014	-1.02748	-1.21681	0.00834189	0.236035	0.00465637	2.54692e-05	miR156a_3	NIATv7_g35059.t1	1	11.593	1	20	1106	1125	UGACAGAAGAGAGCGAGCAC	GUGCUCUCUCUCUUCUGUCA	Cleavage	Name:"Similar to SPL12 Squamosa promoter-binding-like protein 12 (Oryza sativa subsp. indica)"	1
miR156a	UGACAGAAGAGAGUGAGCAC	12371	13207	14739	14730	-0.0943407	0.000881215	0.252677	0.157455	4.20012e-07	0.993676	3.52809e-46	7.04133e-19	miR156a_1	NIATv7_g35214.t1	3	17.316	1	20	377	396	UGACAGAAGAGAGUGAGCAC	GUGCUCUCUUUCUUUUGUCU	Cleavage	Name:"Similar to PP2AB2 Serine/threonine protein phosphatase 2A 55 kDa regulatory subunit B beta isoform (Arabidopsis thaliana)"	1
miR156a	UGACAGAAGAGAGUGAGCAC	12371	13207	14739	14730	-0.0943407	0.000881215	0.252677	0.157455	4.20012e-07	0.993676	3.52809e-46	7.04133e-19	miR156a_1	NIATv7_g31459.t1	2	16.302	1	20	264	283	UGACAGAAGAGAGUGAGCAC	GGGCUUGCUCUCUUCUGUCA	Cleavage	Name:"Similar to ykwC Uncharacterized oxidoreductase ykwC (Bacillus subtilis)"	1
miR156a	UGACAGAAGAGAGUUAGCAC	274	368	312	533	-0.42553	-0.77259	0.18737	0.53443	0.000382453	1.01559e-13	0.157798	1.34475e-07	miR156a_2	NIATv7_g04292.t1	3	20.181	1	20	125	144	UGACAGAAGAGAGUUAGCAC	GUGUUGACUCUUCUUUGUCA	Cleavage	Name:"Similar to At5g58410 E3 ubiquitin-protein ligase listerin (Arabidopsis thaliana)"	1
miR156a	UGACAGAAGAGAGUUAGCAC	274	368	312	533	-0.42553	-0.77259	0.18737	0.53443	0.000382453	1.01559e-13	0.157798	1.34475e-07	miR156a_2	NIATv7_g31459.t1	2.5	16.302	1	20	264	283	UGACAGAAGAGAGUUAGCAC	GGGCUUGCUCUCUUCUGUCA	Cleavage	Name:"Similar to ykwC Uncharacterized oxidoreductase ykwC (Bacillus subtilis)"	1
miR156a	UGACAGAAGAGAGCGAGCAC	53	86	26	37	-0.698344	-0.509014	-1.02748	-1.21681	0.00834189	0.236035	0.00465637	2.54692e-05	miR156a_3	NIATv7_g31459.t1	1.5	16.302	1	20	264	283	UGACAGAAGAGAGCGAGCAC	GGGCUUGCUCUCUUCUGUCA	Cleavage	Name:"Similar to ykwC Uncharacterized oxidoreductase ykwC (Bacillus subtilis)"	1
miR156a	UGACAGAAGAGAGCGAGCAC	53	86	26	37	-0.698344	-0.509014	-1.02748	-1.21681	0.00834189	0.236035	0.00465637	2.54692e-05	miR156a_3	NIATv7_g35214.t1	3	17.316	1	20	377	396	UGACAGAAGAGAGCGAGCAC	GUGCUCUCUUUCUUUUGUCU	Cleavage	Name:"Similar to PP2AB2 Serine/threonine protein phosphatase 2A 55 kDa regulatory subunit B beta isoform (Arabidopsis thaliana)"	1
miR156a	UGACAGAAGAGAGUUAGCAC	274	368	312	533	-0.42553	-0.77259	0.18737	0.53443	0.000382453	1.01559e-13	0.157798	1.34475e-07	miR156a_2	NIATv7_g34942.t1	3	16.708	1	20	509	528	UGACAGAAGAGAGUUAGCAC	GUGGUAACUAUGUUCUGUCA	Translation	Name:"Similar to PCMP-E34 Pentatricopeptide repeat-containing protein At1g28690, mitochondrial (Arabidopsis thaliana)"	1
miR156a	UGACAGAAGAGAGUUAGCAC	274	368	312	533	-0.42553	-0.77259	0.18737	0.53443	0.000382453	1.01559e-13	0.157798	1.34475e-07	miR156a_2	NIATv7_g52529.t1	3	19.004	1	20	491	510	UGACAGAAGAGAGUUAGCAC	GUGGUAACUAUGUUCUGUCA	Translation	Name:"Similar to EMB1444 Pentatricopeptide repeat-containing protein At1g06145 (Arabidopsis thaliana)"	1
miR156a	UGACAGAAGAGAGUGAGCAC	12371	13207	14739	14730	-0.0943407	0.000881215	0.252677	0.157455	4.20012e-07	0.993676	3.52809e-46	7.04133e-19	miR156a_1	NIATv7_g00689.t1	2	12.773	1	20	2973	2992	UGACAGAAGAGAGUGAGCAC	AUGCUCACUCCCUUCUGUCA	Translation	Name:"Protein of unknown function"	1
miR156a	UGACAGAAGAGAGUUAGCAC	274	368	312	533	-0.42553	-0.77259	0.18737	0.53443	0.000382453	1.01559e-13	0.157798	1.34475e-07	miR156a_2	NIATv7_g00689.t1	3	12.773	1	20	2973	2992	UGACAGAAGAGAGUUAGCAC	AUGCUCACUCCCUUCUGUCA	Translation	Name:"Protein of unknown function"	1
miR156a	UGACAGAAGAGAGCGAGCAC	53	86	26	37	-0.698344	-0.509014	-1.02748	-1.21681	0.00834189	0.236035	0.00465637	2.54692e-05	miR156a_3	NIATv7_g00689.t1	3	12.773	1	20	2973	2992	UGACAGAAGAGAGCGAGCAC	AUGCUCACUCCCUUCUGUCA	Translation	Name:"Protein of unknown function"	1
miR156a	UGACAGAAGAGAGUGAGCAC	12371	13207	14739	14730	-0.0943407	0.000881215	0.252677	0.157455	4.20012e-07	0.993676	3.52809e-46	7.04133e-19	miR156a_1	NIATv7_g37653.t1	1.5	18.758	1	20	4227	4246	UGACAGAAGAGAGUGAGCAC	GUGCCCACUCUCUUCUGUUA	Cleavage	Name:"Protein of unknown function"	1
miR156a	UGACAGAAGAGAGUUAGCAC	274	368	312	533	-0.42553	-0.77259	0.18737	0.53443	0.000382453	1.01559e-13	0.157798	1.34475e-07	miR156a_2	NIATv7_g37653.t1	2.5	18.758	1	20	4227	4246	UGACAGAAGAGAGUUAGCAC	GUGCCCACUCUCUUCUGUUA	Cleavage	Name:"Protein of unknown function"	1
miR156a	UGACAGAAGAGAGCGAGCAC	53	86	26	37	-0.698344	-0.509014	-1.02748	-1.21681	0.00834189	0.236035	0.00465637	2.54692e-05	miR156a_3	NIATv7_g37653.t1	2.5	18.758	1	20	4227	4246	UGACAGAAGAGAGCGAGCAC	GUGCCCACUCUCUUCUGUUA	Cleavage	Name:"Protein of unknown function"	1
miR156a	UGACAGAAGAGAGUGAGCAC	12371	13207	14739	14730	-0.0943407	0.000881215	0.252677	0.157455	4.20012e-07	0.993676	3.52809e-46	7.04133e-19	miR156a_1	NIATv7_g03603.t1	1	11.455	1	20	1211	1230	UGACAGAAGAGAGUGAGCAC	GUGCUCUCUCUCUUCUGUCA	Cleavage	'-	1
miR156a	UGACAGAAGAGAGUUAGCAC	274	368	312	533	-0.42553	-0.77259	0.18737	0.53443	0.000382453	1.01559e-13	0.157798	1.34475e-07	miR156a_2	NIATv7_g03603.t1	2	11.455	1	20	1211	1230	UGACAGAAGAGAGUUAGCAC	GUGCUCUCUCUCUUCUGUCA	Cleavage	'-	1
miR156a	UGACAGAAGAGAGCGAGCAC	53	86	26	37	-0.698344	-0.509014	-1.02748	-1.21681	0.00834189	0.236035	0.00465637	2.54692e-05	miR156a_3	NIATv7_g03603.t1	1	11.455	1	20	1211	1230	UGACAGAAGAGAGCGAGCAC	GUGCUCUCUCUCUUCUGUCA	Cleavage	'-	1
miR156a	UGACAGAAGAGAGUGAGCAC	12371	13207	14739	14730	-0.0943407	0.000881215	0.252677	0.157455	4.20012e-07	0.993676	3.52809e-46	7.04133e-19	miR156a_1	NIATv7_g19670.t1	1	11.156	1	20	1259	1278	UGACAGAAGAGAGUGAGCAC	GUGCUCUCUCUCUUCUGUCA	Cleavage	'-	1
miR156a	UGACAGAAGAGAGUUAGCAC	274	368	312	533	-0.42553	-0.77259	0.18737	0.53443	0.000382453	1.01559e-13	0.157798	1.34475e-07	miR156a_2	NIATv7_g19670.t1	2	11.156	1	20	1259	1278	UGACAGAAGAGAGUUAGCAC	GUGCUCUCUCUCUUCUGUCA	Cleavage	'-	1
miR156a	UGACAGAAGAGAGCGAGCAC	53	86	26	37	-0.698344	-0.509014	-1.02748	-1.21681	0.00834189	0.236035	0.00465637	2.54692e-05	miR156a_3	NIATv7_g19670.t1	1	11.156	1	20	1259	1278	UGACAGAAGAGAGCGAGCAC	GUGCUCUCUCUCUUCUGUCA	Cleavage	'-	1
miR162	UCGAUAAACCUCUGCAUCCAG	5461	5779	5213	6466	-0.0816547	-0.31076	-0.0670513	0.162054	0.00467659	2.05307e-30	0.0280732	2.32891e-09	miR162	NIATv7_g02244.t1	2	21.477	1	21	3067	3088	UCGAUAA-ACCUCUGCAUCCAG	CUGGAUGCAGAGGUAUUAUCGA	Cleavage	Name:"Similar to DCL1 Endoribonuclease Dicer homolog 1 (Arabidopsis thaliana)"	1
miR162	UCGAUAAACCUCUGCAUCCAG	5461	5779	5213	6466	-0.0816547	-0.31076	-0.0670513	0.162054	0.00467659	2.05307e-30	0.0280732	2.32891e-09	miR162	NIATv7_g12298.t1	2.5	22.714	1	20	776	795	UCGAUAAACCUCUGCAUCCA	UGGAUGCAGAGGUUGAUUGG	Cleavage	Name:"Similar to EMB2776 U4/U6 small nuclear ribonucleoprotein PRP4-like protein (Arabidopsis thaliana)"	1
miR167-5p	UGAAGCUGCCAGCAUGAUCUA	61029	50292	34733	70137	0.279166	-1.01387	-0.813188	0.479847	3.41907e-226	0	0	0	miR167-5p	NIATv7_g09437.t1	2.5	23.078	1	21	1109	1129	UGAAGCUGCCAGCAUGAUCUA	UAGGACUUGCUGGCAGCUUCA	Cleavage	Name:"Similar to DTXL1 MATE efflux family protein 5 (Arabidopsis thaliana)"	1
miR167-5p	UGAAGCUGCCAGCAUGAUCUA	61029	50292	34733	70137	0.279166	-1.01387	-0.813188	0.479847	3.41907e-226	0	0	0	miR167-5p	NIATv7_g26154.t1	3	23.285	1	21	668	688	UGAAGCUGCCAGCAUGAUCUA	UAGAACAGGCUGGCGGUUUCA	Cleavage	Name:"Similar to At1g43900 Probable protein phosphatase 2C 11 (Arabidopsis thaliana)"	1
miR167-5p	UGAAGCUGCCAGCAUGAUCUA	61029	50292	34733	70137	0.279166	-1.01387	-0.813188	0.479847	3.41907e-226	0	0	0	miR167-5p	NIATv7_g12491.t1	2.5	19.038	1	21	1055	1075	UGAAGCUGCCAGCAUGAUCUA	UAGGCCUUGCUGGCAGCUUCA	Cleavage	Name:"Similar to DTXL1 MATE efflux family protein 5 (Arabidopsis thaliana)"	1
miR167-5p	UGAAGCUGCCAGCAUGAUCUA	61029	50292	34733	70137	0.279166	-1.01387	-0.813188	0.479847	3.41907e-226	0	0	0	miR167-5p	NIATv7_g30069.t1	3	20.929	1	20	836	855	UGAAGCUGCCAGCAUGAUCU	UGAUUCUGCUGGUAGCUUCA	Cleavage	Name:"Protein of unknown function"	1
miR170-3p	UGAUUGAGCCGUGCCAAUAUC	461	501	0	367	-0.120044	NA	NA	-0.449031	0.259766	NA	NA	1.47063e-05	miR170-3p	NIATv7_g12547.t1	0.5	13.559	1	21	888	908	UGAUUGAGCCGUGCCAAUAUC	GAUAUUGGCGCGGCUCAAUCA	Cleavage	Name:"Similar to SCL6 Scarecrow-like protein 6 (Arabidopsis thaliana)"	1
miR170-3p	UGAUUGAGCCGUGCCAAUAUC	461	501	0	367	-0.120044	NA	NA	-0.449031	0.259766	NA	NA	1.47063e-05	miR170-3p	NIATv7_g33797.t1	1	24.964	1	21	612	632	UGAUUGAGCCGUGCCAAUAUC	GAUACUGGCACGGCUCAAUCA	Cleavage	Name:"Similar to SCL15 Scarecrow-like protein 15 (Arabidopsis thaliana)"	1
miR170-3p	UGAUUGAGCCGUGCCAAUAUC	461	501	0	367	-0.120044	NA	NA	-0.449031	0.259766	NA	NA	1.47063e-05	miR170-3p	NIATv7_g12548.t1	0.5	15.75	1	21	1116	1136	UGAUUGAGCCGUGCCAAUAUC	GAUAUUGGCGCGGCUCAAUCA	Cleavage	Name:"Similar to SCL6 Scarecrow-like protein 6 (Arabidopsis thaliana)"	1
miR170-3p	UGAUUGAGCCGUGCCAAUAUC	461	501	0	367	-0.120044	NA	NA	-0.449031	0.259766	NA	NA	1.47063e-05	miR170-3p	NIATv7_g39594.t1	0.5	20.768	1	21	1251	1271	UGAUUGAGCCGUGCCAAUAUC	GAUAUUGGCGCGGCUCAAUCA	Cleavage	Name:"Similar to SCL6 Scarecrow-like protein 6 (Arabidopsis thaliana)"	1
miR170-3p	UGAUUGAGCCGUGCCAAUAUC	461	501	0	367	-0.120044	NA	NA	-0.449031	0.259766	NA	NA	1.47063e-05	miR170-3p	NIATv7_g19843.t1	2.5	18.574	1	20	3488	3507	UGAUUGAGCCGUGCCAAUAU	AUAUUGGCAUGGCUCUAUCG	Cleavage	Name:"Similar to ABCC10 ABC transporter C family member 10 (Arabidopsis thaliana)"	1
miR170-3p	UGAUUGAGCCGUGCCAAUAUC	461	501	0	367	-0.120044	NA	NA	-0.449031	0.259766	NA	NA	1.47063e-05	miR170-3p	NIATv7_g06577.t1	3	19.331	1	21	1687	1706	UGAUUGAGCCGUGCCAAUAUC	GAUAUUGGCACAG-UCAAUCA	Translation	Name:"Protein of unknown function"	1
miR170-3p	UGAUUGAGCCGUGCCAAUAUC	461	501	0	367	-0.120044	NA	NA	-0.449031	0.259766	NA	NA	1.47063e-05	miR170-3p	NIATv7_g56999.t1	3	14.435	1	20	2356	2375	UGAUUGAGCCGUGCCAAUAU	AUAUUUGCAUGUUUCAAUCA	Translation	'-	1
miR171b-3p	UUGAGCCGCGCCAAUAUCACU	832	1138	807	880	-0.451845	-0.124935	-0.0440149	-0.370925	1.79751e-11	0.119685	0.570873	3.3664e-08	miR171b-3p_1	NIATv7_g12547.t1	1	13.694	1	21	885	905	UUGAGCCGCGCCAAUAUCACU	AAUGAUAUUGGCGCGGCUCAA	Cleavage	Name:"Similar to SCL6 Scarecrow-like protein 6 (Arabidopsis thaliana)"	1
miR171b-3p	UUGAGCCGCGCCAAUAUCACU	832	1138	807	880	-0.451845	-0.124935	-0.0440149	-0.370925	1.79751e-11	0.119685	0.570873	3.3664e-08	miR171b-3p_1	NIATv7_g16119.t1	1.5	22.453	1	21	426	446	UUGAGCCGCGCCAAUAUCACU	GGUGAUAUUGGUUCGGCUCAA	Translation	Name:"Similar to NSP2 Nodulation-signaling pathway 2 protein (Medicago truncatula)"	1
miR171b-3p	UUGAGCCGCGCCAAUAUCACG	605	0	0	0	NA	NA	NA	NA	NA	NA	NA	NA	miR171b-3p_2	NIATv7_g12547.t1	1	13.694	1	20	886	905	UUGAGCCGCGCCAAUAUCAC	AUGAUAUUGGCGCGGCUCAA	Cleavage	Name:"Similar to SCL6 Scarecrow-like protein 6 (Arabidopsis thaliana)"	1
miR171b-3p	UUGAGCCGCGCCAAUAUCACU	832	1138	807	880	-0.451845	-0.124935	-0.0440149	-0.370925	1.79751e-11	0.119685	0.570873	3.3664e-08	miR171b-3p_1	NIATv7_g12548.t1	1	15.851	1	21	1113	1133	UUGAGCCGCGCCAAUAUCACU	AAUGAUAUUGGCGCGGCUCAA	Cleavage	Name:"Similar to SCL6 Scarecrow-like protein 6 (Arabidopsis thaliana)"	1
miR171b-3p	UUGAGCCGCGCCAAUAUCACG	605	0	0	0	NA	NA	NA	NA	NA	NA	NA	NA	miR171b-3p_2	NIATv7_g12548.t1	1	15.851	1	20	1114	1133	UUGAGCCGCGCCAAUAUCAC	AUGAUAUUGGCGCGGCUCAA	Cleavage	Name:"Similar to SCL6 Scarecrow-like protein 6 (Arabidopsis thaliana)"	1
miR171b-3p	UUGAGCCGCGCCAAUAUCACU	832	1138	807	880	-0.451845	-0.124935	-0.0440149	-0.370925	1.79751e-11	0.119685	0.570873	3.3664e-08	miR171b-3p_1	NIATv7_g39594.t1	1	20.699	1	21	1248	1268	UUGAGCCGCGCCAAUAUCACU	AGGGAUAUUGGCGCGGCUCAA	Cleavage	Name:"Similar to SCL6 Scarecrow-like protein 6 (Arabidopsis thaliana)"	1
miR171b-3p	UUGAGCCGCGCCAAUAUCACG	605	0	0	0	NA	NA	NA	NA	NA	NA	NA	NA	miR171b-3p_2	NIATv7_g39594.t1	1	20.699	1	20	1249	1268	UUGAGCCGCGCCAAUAUCAC	GGGAUAUUGGCGCGGCUCAA	Cleavage	Name:"Similar to SCL6 Scarecrow-like protein 6 (Arabidopsis thaliana)"	1
miR171b-3p	UUGAGCCGCGCCAAUAUCACU	832	1138	807	880	-0.451845	-0.124935	-0.0440149	-0.370925	1.79751e-11	0.119685	0.570873	3.3664e-08	miR171b-3p_1	NIATv7_g33797.t1	2	22.839	1	20	610	629	UUGAGCCGCGCCAAUAUCAC	GUGAUACUGGCACGGCUCAA	Translation	Name:"Similar to SCL15 Scarecrow-like protein 15 (Arabidopsis thaliana)"	1
miR171b-3p	UUGAGCCGCGCCAAUAUCACG	605	0	0	0	NA	NA	NA	NA	NA	NA	NA	NA	miR171b-3p_2	NIATv7_g33797.t1	2	22.839	1	21	609	629	UUGAGCCGCGCCAAUAUCACG	UGUGAUACUGGCACGGCUCAA	Translation	Name:"Similar to SCL15 Scarecrow-like protein 15 (Arabidopsis thaliana)"	1
miR171b-3p	UUGAGCCGCGCCAAUAUCACG	605	0	0	0	NA	NA	NA	NA	NA	NA	NA	NA	miR171b-3p_2	NIATv7_g16119.t1	1.5	22.453	1	20	427	446	UUGAGCCGCGCCAAUAUCAC	GUGAUAUUGGUUCGGCUCAA	Translation	Name:"Similar to NSP2 Nodulation-signaling pathway 2 protein (Medicago truncatula)"	1
miR171b-3p	UUGAGCCGCGCCAAUAUCACU	832	1138	807	880	-0.451845	-0.124935	-0.0440149	-0.370925	1.79751e-11	0.119685	0.570873	3.3664e-08	miR171b-3p_1	NIATv7_g24671.t1	3	16.704	1	21	1828	1848	UUGAGCCGCGCCAAUAUCACU	AGUGAUGUUGGCUUGGCUCGG	Translation	'-	1
miR171b-3p	UUGAGCCGCGCCAAUAUCACG	605	0	0	0	NA	NA	NA	NA	NA	NA	NA	NA	miR171b-3p_2	NIATv7_g24671.t1	3	16.704	1	20	1829	1848	UUGAGCCGCGCCAAUAUCAC	GUGAUGUUGGCUUGGCUCGG	Translation	'-	1
miR172a-3p	UGAAUCUUGAUGAUGCUGCAU	5670	3432	4308	3720	0.724299	0.211716	-0.39633	0.116253	7.5698e-121	1.70875e-10	1.22525e-41	0.0013363	miR172a-3p_1	NIATv7_g10848.t1	1.5	11.539	1	20	1314	1333	UGAAUCUUGAUGAUGCUGCA	UGCAGCAUCAUCAGGAUUCU	Cleavage	Name:"Similar to RAP2-7 Ethylene-responsive transcription factor RAP2-7 (Arabidopsis thaliana)"	1
miR172a-3p	UGAAUCUUGAUGAUGCUGCAU	5670	3432	4308	3720	0.724299	0.211716	-0.39633	0.116253	7.5698e-121	1.70875e-10	1.22525e-41	0.0013363	miR172a-3p_1	NIATv7_g00099.t1	1.5	15.725	1	20	1488	1507	UGAAUCUUGAUGAUGCUGCA	UGCAGCAUCAUCAGGAUUCC	Cleavage	Name:"Similar to AP2 Floral homeotic protein APETALA 2 (Arabidopsis thaliana)"	1
miR172a-3p	GGAAUCUUGAUGAUGCUGCAG	555	351	309	405	0.661017	-0.390315	-0.844881	0.206451	3.90479e-11	0.00072341	2.03227e-16	0.0756055	miR172a-3p_2	NIATv7_g10848.t1	1	11.539	1	21	1313	1333	GGAAUCUUGAUGAUGCUGCAG	CUGCAGCAUCAUCAGGAUUCU	Cleavage	Name:"Similar to RAP2-7 Ethylene-responsive transcription factor RAP2-7 (Arabidopsis thaliana)"	1
miR172a-3p	UGAAUCUUGAUGAUGCUGCAU	5670	3432	4308	3720	0.724299	0.211716	-0.39633	0.116253	7.5698e-121	1.70875e-10	1.22525e-41	0.0013363	miR172a-3p_1	NIATv7_g19373.t1	1.5	13.783	1	20	1275	1294	UGAAUCUUGAUGAUGCUGCA	UGCAGCAUCAUCAGGAUUCU	Cleavage	Name:"Similar to RAP2-7 Ethylene-responsive transcription factor RAP2-7 (Arabidopsis thaliana)"	1
miR172a-3p	GGAAUCUUGAUGAUGCUGCAG	555	351	309	405	0.661017	-0.390315	-0.844881	0.206451	3.90479e-11	0.00072341	2.03227e-16	0.0756055	miR172a-3p_2	NIATv7_g19373.t1	1	13.783	1	21	1274	1294	GGAAUCUUGAUGAUGCUGCAG	CUGCAGCAUCAUCAGGAUUCU	Cleavage	Name:"Similar to RAP2-7 Ethylene-responsive transcription factor RAP2-7 (Arabidopsis thaliana)"	1
miR172a-3p	UGAAUCUUGAUGAUGCUGCAU	5670	3432	4308	3720	0.724299	0.211716	-0.39633	0.116253	7.5698e-121	1.70875e-10	1.22525e-41	0.0013363	miR172a-3p_1	NIATv7_g33107.t1	1.5	9.536	1	20	1266	1285	UGAAUCUUGAUGAUGCUGCA	UGCAGCAUCAUCAGGAUUCU	Cleavage	Name:"Similar to RAP2-7 Ethylene-responsive transcription factor RAP2-7 (Arabidopsis thaliana)"	1
miR172a-3p	GGAAUCUUGAUGAUGCUGCAG	555	351	309	405	0.661017	-0.390315	-0.844881	0.206451	3.90479e-11	0.00072341	2.03227e-16	0.0756055	miR172a-3p_2	NIATv7_g33107.t1	1	9.536	1	21	1265	1285	GGAAUCUUGAUGAUGCUGCAG	CUGCAGCAUCAUCAGGAUUCU	Cleavage	Name:"Similar to RAP2-7 Ethylene-responsive transcription factor RAP2-7 (Arabidopsis thaliana)"	1
miR172a-3p	GGAAUCUUGAUGAUGCUGCAG	555	351	309	405	0.661017	-0.390315	-0.844881	0.206451	3.90479e-11	0.00072341	2.03227e-16	0.0756055	miR172a-3p_2	NIATv7_g00099.t1	0.5	15.725	1	21	1487	1507	GGAAUCUUGAUGAUGCUGCAG	CUGCAGCAUCAUCAGGAUUCC	Cleavage	Name:"Similar to AP2 Floral homeotic protein APETALA 2 (Arabidopsis thaliana)"	1
miR172a-3p	UGAAUCUUGAUGAUGCUGCAU	5670	3432	4308	3720	0.724299	0.211716	-0.39633	0.116253	7.5698e-121	1.70875e-10	1.22525e-41	0.0013363	miR172a-3p_1	NIATv7_g04523.t1	1.5	14.658	1	20	1491	1510	UGAAUCUUGAUGAUGCUGCA	UGCAGCAUCAUCAGGAUUCC	Cleavage	Name:"Similar to AP2 Floral homeotic protein APETALA 2 (Arabidopsis thaliana)"	1
miR172a-3p	GGAAUCUUGAUGAUGCUGCAG	555	351	309	405	0.661017	-0.390315	-0.844881	0.206451	3.90479e-11	0.00072341	2.03227e-16	0.0756055	miR172a-3p_2	NIATv7_g04523.t1	0.5	14.658	1	21	1490	1510	GGAAUCUUGAUGAUGCUGCAG	CUGCAGCAUCAUCAGGAUUCC	Cleavage	Name:"Similar to AP2 Floral homeotic protein APETALA 2 (Arabidopsis thaliana)"	1
miR172a-3p	UGAAUCUUGAUGAUGCUGCAU	5670	3432	4308	3720	0.724299	0.211716	-0.39633	0.116253	7.5698e-121	1.70875e-10	1.22525e-41	0.0013363	miR172a-3p_1	NIATv7_g05123.t1	1	12.366	1	20	1233	1252	UGAAUCUUGAUGAUGCUGCA	UGCAGCAUCAUCAGGAUUCG	Cleavage	Name:"Similar to AP2 Floral homeotic protein APETALA 2 (Arabidopsis thaliana)"	1
miR172a-3p	GGAAUCUUGAUGAUGCUGCAG	555	351	309	405	0.661017	-0.390315	-0.844881	0.206451	3.90479e-11	0.00072341	2.03227e-16	0.0756055	miR172a-3p_2	NIATv7_g05123.t1	1.5	12.366	1	21	1232	1252	GGAAUCUUGAUGAUGCUGCAG	CUGCAGCAUCAUCAGGAUUCG	Cleavage	Name:"Similar to AP2 Floral homeotic protein APETALA 2 (Arabidopsis thaliana)"	1
miR172a-3p	UGAAUCUUGAUGAUGCUGCAU	5670	3432	4308	3720	0.724299	0.211716	-0.39633	0.116253	7.5698e-121	1.70875e-10	1.22525e-41	0.0013363	miR172a-3p_1	NIATv7_g41243.t1	1.5	17.219	1	20	1404	1423	UGAAUCUUGAUGAUGCUGCA	UGCAGCAUCAUCAGGAUUCC	Cleavage	Name:"Similar to AP2 Floral homeotic protein APETALA 2 (Arabidopsis thaliana)"	1
miR172a-3p	GGAAUCUUGAUGAUGCUGCAG	555	351	309	405	0.661017	-0.390315	-0.844881	0.206451	3.90479e-11	0.00072341	2.03227e-16	0.0756055	miR172a-3p_2	NIATv7_g41243.t1	0.5	17.219	1	21	1403	1423	GGAAUCUUGAUGAUGCUGCAG	CUGCAGCAUCAUCAGGAUUCC	Cleavage	Name:"Similar to AP2 Floral homeotic protein APETALA 2 (Arabidopsis thaliana)"	1
miR172a-3p	UGAAUCUUGAUGAUGCUGCAU	5670	3432	4308	3720	0.724299	0.211716	-0.39633	0.116253	7.5698e-121	1.70875e-10	1.22525e-41	0.0013363	miR172a-3p_1	NIATv7_g41272.t1	2	15.104	1	20	987	1006	UGAAUCUUGAUGAUGCUGCA	CGCAGCAUCAUCAGGAUUCG	Cleavage	Name:"Similar to AP2 Floral homeotic protein APETALA 2 (Arabidopsis thaliana)"	1
miR172a-3p	GGAAUCUUGAUGAUGCUGCAG	555	351	309	405	0.661017	-0.390315	-0.844881	0.206451	3.90479e-11	0.00072341	2.03227e-16	0.0756055	miR172a-3p_2	NIATv7_g41272.t1	2.5	15.104	1	21	986	1006	GGAAUCUUGAUGAUGCUGCAG	CCGCAGCAUCAUCAGGAUUCG	Cleavage	Name:"Similar to AP2 Floral homeotic protein APETALA 2 (Arabidopsis thaliana)"	1
miR172a-3p	UGAAUCUUGAUGAUGCUGCAU	5670	3432	4308	3720	0.724299	0.211716	-0.39633	0.116253	7.5698e-121	1.70875e-10	1.22525e-41	0.0013363	miR172a-3p_1	NIATv7_g42690.t1	2	15.104	1	20	699	718	UGAAUCUUGAUGAUGCUGCA	CGCAGCAUCAUCAGGAUUCG	Cleavage	Name:"Similar to AP2 Floral homeotic protein APETALA 2 (Arabidopsis thaliana)"	1
miR172a-3p	GGAAUCUUGAUGAUGCUGCAG	555	351	309	405	0.661017	-0.390315	-0.844881	0.206451	3.90479e-11	0.00072341	2.03227e-16	0.0756055	miR172a-3p_2	NIATv7_g42690.t1	2.5	15.104	1	21	698	718	GGAAUCUUGAUGAUGCUGCAG	CCGCAGCAUCAUCAGGAUUCG	Cleavage	Name:"Similar to AP2 Floral homeotic protein APETALA 2 (Arabidopsis thaliana)"	1
miR172a-3p	UGAAUCUUGAUGAUGCUGCAU	5670	3432	4308	3720	0.724299	0.211716	-0.39633	0.116253	7.5698e-121	1.70875e-10	1.22525e-41	0.0013363	miR172a-3p_1	NIATv7_g15975.t1	2.5	11.14	1	21	940	960	UGAAUCUUGAUGAUGCUGCAU	AUGCAGUUUCAACAAGAUUCA	Translation	Name:"Similar to BHLH130 Transcription factor bHLH130 (Arabidopsis thaliana)"	1
miR172a-3p	GGAAUCUUGAUGAUGCUGCAG	555	351	309	405	0.661017	-0.390315	-0.844881	0.206451	3.90479e-11	0.00072341	2.03227e-16	0.0756055	miR172a-3p_2	NIATv7_g36129.t1	3	16.6	1	21	233	253	GGAAUCUUGAUGAUGCUGCAG	UUUCAUCAUCAUCAGGAUUCU	Cleavage	Name:"Similar to APL Myb family transcription factor APL (Arabidopsis thaliana)"	1
miR172a-3p	GGAAUCUUGAUGAUGCUGCAG	555	351	309	405	0.661017	-0.390315	-0.844881	0.206451	3.90479e-11	0.00072341	2.03227e-16	0.0756055	miR172a-3p_2	NIATv7_g31916.t1	3	3.348	1	20	656	675	GGAAUCUUGAUGAUGCUGCA	CUCAUCAUCAUCAAGAUUCC	Cleavage	Name:"Similar to MYB2 Myb-related protein Hv33 (Hordeum vulgare)"	1
miR172a-3p	UGAAUCUUGAUGAUGCUGCAU	5670	3432	4308	3720	0.724299	0.211716	-0.39633	0.116253	7.5698e-121	1.70875e-10	1.22525e-41	0.0013363	miR172a-3p_1	NIATv7_g38722.t1	3	14.38	1	21	1116	1136	UGAAUCUUGAUGAUGCUGCAU	GUGGAUUAUUAUCAAGAUUCA	Cleavage	Name:"Similar to GLYK D-glycerate 3-kinase, chloroplastic (Arabidopsis thaliana)"	1
miR172a-3p	GGAAUCUUGAUGAUGCUGCAG	555	351	309	405	0.661017	-0.390315	-0.844881	0.206451	3.90479e-11	0.00072341	2.03227e-16	0.0756055	miR172a-3p_2	NIATv7_g37979.t1	3	14.146	1	21	59	78	GGAAUCUUGAUGAUGCUGCAG	CUGAAG-AUCAUCAAGAUUCC	Cleavage	Name:"Similar to PEX14 Peroxisomal membrane protein PEX14 (Arabidopsis thaliana)"	1
miR172a-3p	GGAAUCUUGAUGAUGCUGCAG	555	351	309	405	0.661017	-0.390315	-0.844881	0.206451	3.90479e-11	0.00072341	2.03227e-16	0.0756055	miR172a-3p_2	NIATv7_g23639.t1	3	19.287	1	20	1865	1884	GGAAUCUUGAUGAUGCUGCA	UGUAUCUUCAUCAAGAUUCU	Cleavage	Name:"Similar to At4g27290 G-type lectin S-receptor-like serine/threonine-protein kinase At4g27290 (Arabidopsis thaliana)"	1
miR172a-3p	GGAAUCUUGAUGAUGCUGCAG	555	351	309	405	0.661017	-0.390315	-0.844881	0.206451	3.90479e-11	0.00072341	2.03227e-16	0.0756055	miR172a-3p_2	NIATv7_g29878.t1	3	15.498	1	20	1133	1152	GGAAUCUUGAUGAUGCUGCA	UUCAGCAUUAUCUAGAUUUC	Cleavage	Name:"Similar to At1g19430 Probable methyltransferase PMT28 (Arabidopsis thaliana)"	1
miR172a-3p	GGAAUCUUGAUGAUGCUGCAG	555	351	309	405	0.661017	-0.390315	-0.844881	0.206451	3.90479e-11	0.00072341	2.03227e-16	0.0756055	miR172a-3p_2	NIATv7_g27600.t1	3	16.782	1	20	1856	1875	GGAAUCUUGAUGAUGCUGCA	UGUAUCUUCAUCAAGAUUCU	Cleavage	Name:"Similar to At4g27290 G-type lectin S-receptor-like serine/threonine-protein kinase At4g27290 (Arabidopsis thaliana)"	1
miR172a-3p	GGAAUCUUGAUGAUGCUGCAG	555	351	309	405	0.661017	-0.390315	-0.844881	0.206451	3.90479e-11	0.00072341	2.03227e-16	0.0756055	miR172a-3p_2	NIATv7_g34126.t1	3	18.5	1	20	1862	1881	GGAAUCUUGAUGAUGCUGCA	UGUAUCUUCAUCAAGAUUCU	Cleavage	Name:"Similar to At4g27290 G-type lectin S-receptor-like serine/threonine-protein kinase At4g27290 (Arabidopsis thaliana)"	1
miR172a-3p	UGAAUCUUGAUGAUGCUGCAU	5670	3432	4308	3720	0.724299	0.211716	-0.39633	0.116253	7.5698e-121	1.70875e-10	1.22525e-41	0.0013363	miR172a-3p_1	NIATv7_g16328.t1	3	19.276	1	20	486	505	UGAAUCUUGAUGAUGCUGCA	UGCGGCAUUAGCAAGGUUUA	Translation	Name:"Protein of unknown function"	1
miR172a-3p	UGAAUCUUGAUGAUGCUGCAU	5670	3432	4308	3720	0.724299	0.211716	-0.39633	0.116253	7.5698e-121	1.70875e-10	1.22525e-41	0.0013363	miR172a-3p_1	NIATv7_g29192.t1	2.5	21.749	1	21	1340	1360	UGAAUCUUGAUGAUGCUGCAU	AUGCAGCAUUGUCAGGAUUCU	Cleavage	Name:"Protein of unknown function"	1
miR172a-3p	GGAAUCUUGAUGAUGCUGCAG	555	351	309	405	0.661017	-0.390315	-0.844881	0.206451	3.90479e-11	0.00072341	2.03227e-16	0.0756055	miR172a-3p_2	NIATv7_g29192.t1	2	21.749	1	20	1341	1360	GGAAUCUUGAUGAUGCUGCA	UGCAGCAUUGUCAGGAUUCU	Cleavage	Name:"Protein of unknown function"	1
miR172a-3p	UGAAUCUUGAUGAUGCUGCAU	5670	3432	4308	3720	0.724299	0.211716	-0.39633	0.116253	7.5698e-121	1.70875e-10	1.22525e-41	0.0013363	miR172a-3p_1	NIATv7_g13588.t1	2	19.311	1	21	775	795	UGAAUCUUGAUGAUGCUGCAU	GUGCAGUGUCAUCAAGAUUCC	Cleavage	'-	1
miR172a-3p	GGAAUCUUGAUGAUGCUGCAG	555	351	309	405	0.661017	-0.390315	-0.844881	0.206451	3.90479e-11	0.00072341	2.03227e-16	0.0756055	miR172a-3p_2	NIATv7_g13588.t1	1	19.311	1	20	776	795	GGAAUCUUGAUGAUGCUGCA	UGCAGUGUCAUCAAGAUUCC	Cleavage	'-	1
miR172a-3p	UGAAUCUUGAUGAUGCUGCAU	5670	3432	4308	3720	0.724299	0.211716	-0.39633	0.116253	7.5698e-121	1.70875e-10	1.22525e-41	0.0013363	miR172a-3p_1	NIATv7_g56592.t1	3	22.262	1	20	515	534	UGAAUCUUGAUGAUGCUGCA	GGCAGCAGCAUCAAGGUUUA	Cleavage	'-	1
miR393a-3p	AUCAUGCUAUCCCUUUGGACU	461	593	425	636	-0.363265	-0.581564	-0.117304	0.100995	9.23681e-05	2.89629e-10	0.288263	0.265814	miR393a-3p	NIATv7_g30590.t1	3	17.859	1	20	4030	4049	AUCAUGCUAUCCCUUUGGAC	GUUCAAAGGGACAGUAUGAG	Translation	Name:"Similar to DNAJC7 DnaJ homolog subfamily C member 7 (Pongo abelii)"	1
miR393a-3p	AUCAUGCUAUCCCUUUGGACU	461	593	425	636	-0.363265	-0.581564	-0.117304	0.100995	9.23681e-05	2.89629e-10	0.288263	0.265814	miR393a-3p	NIATv7_g10744.t1	2.5	19.374	1	21	585	605	AUCAUGCUAUCCCUUUGGACU	GGUUCAAAGAGAUAGCAUGAG	Cleavage	Name:"Similar to Exoc7 Exocyst complex component 7 (Rattus norvegicus)"	1
miR393a-5p	UCCAAAGGGAUCGCAUUGAUC	47	44	66	42	0.0951572	0.652077	0.489805	-0.0671142	0.794321	0.0366123	0.105182	0.84876	miR393a-5p	NIATv7_g38818.t1	2	23.897	1	20	1524	1543	UCCAAAGGGAUCGCAUUGAU	GACAAUGCGAUCCCUUUGGA	Cleavage	Name:"Similar to AFB2 Protein AUXIN SIGNALING F-BOX 2 (Arabidopsis thaliana)"	1
miR393a-5p	UCCAAAGGGAUCGCAUUGAUC	47	44	66	42	0.0951572	0.652077	0.489805	-0.0671142	0.794321	0.0366123	0.105182	0.84876	miR393a-5p	NIATv7_g22056.t1	2	19.977	1	20	1506	1525	UCCAAAGGGAUCGCAUUGAU	GACAAUGCGAUCCCUUUGGA	Cleavage	Name:"Similar to TIR1 Protein TRANSPORT INHIBITOR RESPONSE 1 (Arabidopsis thaliana)"	1
miR393a-5p	UCCAAAGGGAUCGCAUUGAUC	47	44	66	42	0.0951572	0.652077	0.489805	-0.0671142	0.794321	0.0366123	0.105182	0.84876	miR393a-5p	NIATv7_g11926.t1	3	20.256	1	20	1186	1205	UCCAAAGGGAUCGCAUUGAU	GUCAAGGUGGUUCCUUUGGA	Cleavage	Name:"Similar to PUB45 U-box domain-containing protein 45 (Arabidopsis thaliana)"	1
miR399a-3p	UGCCAAAGAAGAUUUGCCCCG	0	0	798	0	NA	NA	NA	NA	NA	NA	NA	NA	miR399a-3p_2	NIATv7_g06058.t1	3	10.68	1	20	2343	2362	UGCCAAAGAAGAUUUGCCCC	GGGGAAAAUAUUGUUUGGCA	Translation	Name:"Similar to FLACCA Molybdenum cofactor sulfurase (Solanum lycopersicum)"	1
miR399a-3p	UGCCAAAGGAGAGUUGCCCUG	0	0	394	0	NA	NA	NA	NA	NA	NA	NA	NA	miR399a-3p_3	NIATv7_g40019.t1	2.5	21.512	1	21	245	265	UGCCAAAGGAGAGUUGCCCUG	CAGGGCAACUCUUUUUUGGUU	Cleavage	Name:"Similar to PHT1-7 Probable inorganic phosphate transporter 1-7 (Arabidopsis thaliana)"	1
miR399a-3p	CGCCAAAGGAGAGCUGCCCUG	538	3372	5309	4593	-2.64793	0.209003	3.30276	0.445832	0	2.0934e-12	0	1.90799e-41	miR399a-3p_1	NIATv7_g15682.t1	3	19.673	1	20	586	605	CGCCAAAGGAGAGCUGCCCU	AGUGCACUUCUCUUUUGGCG	Cleavage	Name:"Similar to Probable phytol kinase 1, chloroplastic (Glycine max)"	1
miR399a-3p	CGCCAAAGGAGAGCUGCCCUG	538	3372	5309	4593	-2.64793	0.209003	3.30276	0.445832	0	2.0934e-12	0	1.90799e-41	miR399a-3p_1	NIATv7_g08348.t1	3	21.98	1	21	245	265	CGCCAAAGGAGAGCUGCCCUG	CGGGGCAACUCUUCUUUGGCU	Cleavage	Name:"Similar to PHT1-4 Inorganic phosphate transporter 1-4 (Arabidopsis thaliana)"	1
miR399a-3p	UGCCAAAGGAGAGUUGCCCUG	0	0	394	0	NA	NA	NA	NA	NA	NA	NA	NA	miR399a-3p_3	NIATv7_g15209.t1	3	23.335	1	20	352	371	UGCCAAAGGAGAGUUGCCCU	AGGGGUACACUCCUUUGGCA	Cleavage	Name:"Similar to IRX12 Laccase-4 (Arabidopsis thaliana)"	1
miR399a-3p	UGCCAAAGAAGAUUUGCCCCG	0	0	798	0	NA	NA	NA	NA	NA	NA	NA	NA	miR399a-3p_2	NIATv7_g08348.t1	2	21.98	1	21	245	265	UGCCAAAGAAGAUUUGCCCCG	CGGGGCAACUCUUCUUUGGCU	Cleavage	Name:"Similar to PHT1-4 Inorganic phosphate transporter 1-4 (Arabidopsis thaliana)"	1
miR399a-3p	UGCCAAAGGAGAGUUGCCCUG	0	0	394	0	NA	NA	NA	NA	NA	NA	NA	NA	miR399a-3p_3	NIATv7_g08348.t1	2	21.98	1	21	245	265	UGCCAAAGGAGAGUUGCCCUG	CGGGGCAACUCUUCUUUGGCU	Cleavage	Name:"Similar to PHT1-4 Inorganic phosphate transporter 1-4 (Arabidopsis thaliana)"	1
miR399a-3p	UGCCAAAGAAGAUUUGCCCCG	0	0	798	0	NA	NA	NA	NA	NA	NA	NA	NA	miR399a-3p_2	NIATv7_g21772.t1	3	17.085	1	20	455	474	UGCCAAAGAAGAUUUGCCCC	GGGGAACAUUUUUUUUGGCA	Cleavage	Name:"Protein of unknown function"	1
miR399a-3p	UGCCAAAGAAGAUUUGCCCCG	0	0	798	0	NA	NA	NA	NA	NA	NA	NA	NA	miR399a-3p_2	NIATv7_g36673.t1	3	24.513	1	21	593	613	UGCCAAAGAAGAUUUGCCCCG	CGUGGCAUGUCUUUUUUGGCA	Cleavage	'-	1
miR399a-3p	CGCCAAAGGAGAGCUGCCCUG	538	3372	5309	4593	-2.64793	0.209003	3.30276	0.445832	0	2.0934e-12	0	1.90799e-41	miR399a-3p_1	NIATv7_g62809.t1	3	15.988	1	21	309	329	CGCCAAAGGAGAGCUGCCCUG	CGGGAUAGUUCUUCUUUGGCG	Cleavage	'-	1
miR403a-3p	UUAGAUUCACGCACAAACUCG	21376	15164	12042	19385	0.495342	-0.686866	-0.827917	0.35429	1.38072e-230	0	0	1.05916e-112	miR403a-3p_1	NIATv7_g36424.t1	3	15.06	1	21	333	353	UUAGAUUCACGCACAAACUCG	CAAGGUUGUUCGUGAAUCUAA	Cleavage	Name:"Similar to LHY Protein LHY (Arabidopsis thaliana)"	1
miR403a-3p	UUAGAUUCACGCACAAACAU	76	57	67	76	0.415037	-0.181838	-0.181838	0.415037	0.142321	0.566285	0.492741	0.127242	miR403a-3p_2	NIATv7_g36424.t1	3	15.06	1	20	334	353	UUAGAUUCACGCACAAACAU	AAGGUUGUUCGUGAAUCUAA	Cleavage	Name:"Similar to LHY Protein LHY (Arabidopsis thaliana)"	1
miR403a-3p	UUAGAUUCACGCACAAACUCG	21376	15164	12042	19385	0.495342	-0.686866	-0.827917	0.35429	1.38072e-230	0	0	1.05916e-112	miR403a-3p_1	NIATv7_g09641.t1	3	17.314	1	20	339	358	UUAGAUUCACGCACAAACUC	GAAUUUGUGUGUGAAUCCAA	Cleavage	Name:"Similar to UVH6 DNA repair helicase UVH6 (Arabidopsis thaliana)"	1
miR403a-3p	UUAGAUUCACGCACAAACUCG	21376	15164	12042	19385	0.495342	-0.686866	-0.827917	0.35429	1.38072e-230	0	0	1.05916e-112	miR403a-3p_1	NIATv7_g18951.t1	3	16.035	1	20	367	386	UUAGAUUCACGCACAAACUC	GAGUUUUUGUGGGAAUCUGA	Translation	Name:"Similar to THOC2 THO complex subunit 2 (Homo sapiens)"	1
miR403a-3p	UUAGAUUCACGCACAAACUCG	21376	15164	12042	19385	0.495342	-0.686866	-0.827917	0.35429	1.38072e-230	0	0	1.05916e-112	miR403a-3p_1	NIATv7_g14986.t1	3	15.169	1	21	573	593	UUAGAUUCACGCACAAACUCG	UGAGUUUCUGUUUGAAUCUGA	Translation	Name:"Protein of unknown function"	1
miR473	ACUCUCCCUCAAGGGCUUCUG	541	0	65	0	NA	NA	-3.05712	NA	NA	NA	2.23869e-82	NA	miR473_1	NIATv7_g51659.t1	2	20.61	1	21	785	805	ACUCUCCCUCAAGGGCUUCUG	UGGAAGCCUUUGAGGGAGAGA	Cleavage	Name:"Similar to GAI1 DELLA protein GAI1 (Vitis vinifera)"	1
miR473	ACUCUCCCUCAAGGGCUUCUGGC	0	211	0	0	NA	NA	NA	NA	NA	NA	NA	NA	miR473_2	NIATv7_g51659.t1	2	20.61	1	22	784	805	ACUCUCCCUCAAGGGCUUCUGG	UUGGAAGCCUUUGAGGGAGAGA	Cleavage	Name:"Similar to GAI1 DELLA protein GAI1 (Vitis vinifera)"	1
miR473	ACUCUCCCUCAAGGGCUUCUG	541	0	65	0	NA	NA	-3.05712	NA	NA	NA	2.23869e-82	NA	miR473_1	NIATv7_g33113.t1	3	14.997	1	21	827	847	ACUCUCCCUCAAGGGCUUCUG	UGGAACUACUUGAGGGAGAGU	Cleavage	Name:"Similar to PAP12 Probable plastid-lipid-associated protein 12, chloroplastic (Arabidopsis thaliana)"	1
miR473	ACUCUCCCUCAAGGGCUUCUG	541	0	65	0	NA	NA	-3.05712	NA	NA	NA	2.23869e-82	NA	miR473_1	NIATv7_g05684.t1	3	22.28	1	20	861	880	ACUCUCCCUCAAGGGCUUCU	AGAAGCUGUUGAUGGGGAGU	Cleavage	Name:"Similar to Sec13 Protein SEC13 homolog (Rattus norvegicus)"	1
miR473	ACUCUCCCUCAAGGGCUUCUG	541	0	65	0	NA	NA	-3.05712	NA	NA	NA	2.23869e-82	NA	miR473_1	NIATv7_g21542.t1	2	12.319	1	20	1239	1258	ACUCUCCCUCAAGGGCUUCU	AGAAGCAUUUGAGGGAGGGU	Cleavage	Name:"Similar to alkK Medium-chain-fatty-acid--CoA ligase (Pseudomonas oleovorans)"	1
miR473	ACUCUCCCUCAAGGGCUUCUGGC	0	211	0	0	NA	NA	NA	NA	NA	NA	NA	NA	miR473_2	NIATv7_g05684.t1	3	22.28	1	20	861	880	ACUCUCCCUCAAGGGCUUCU	AGAAGCUGUUGAUGGGGAGU	Cleavage	Name:"Similar to Sec13 Protein SEC13 homolog (Rattus norvegicus)"	1
miR473	ACUCUCCCUCAAGGGCUUCUGGC	0	211	0	0	NA	NA	NA	NA	NA	NA	NA	NA	miR473_2	NIATv7_g33113.t1	3	14.997	1	22	826	847	ACUCUCCCUCAAGGGCUUCUGG	UUGGAACUACUUGAGGGAGAGU	Cleavage	Name:"Similar to PAP12 Probable plastid-lipid-associated protein 12, chloroplastic (Arabidopsis thaliana)"	1
miR473	ACUCUCCCUCAAGGGCUUCUGGC	0	211	0	0	NA	NA	NA	NA	NA	NA	NA	NA	miR473_2	NIATv7_g21542.t1	2	12.319	1	20	1239	1258	ACUCUCCCUCAAGGGCUUCU	AGAAGCAUUUGAGGGAGGGU	Cleavage	Name:"Similar to alkK Medium-chain-fatty-acid--CoA ligase (Pseudomonas oleovorans)"	1
miR473	ACUCUCCCUCAAGGGCUUCUG	541	0	65	0	NA	NA	-3.05712	NA	NA	NA	2.23869e-82	NA	miR473_1	NIATv7_g10103.t1	2	16.33	1	20	638	657	ACUCUCCCUCAAGGGCUUCU	GGAAGCCUUUGAGGGAGAGA	Cleavage	Name:"Protein of unknown function"	1
miR473	ACUCUCCCUCAAGGGCUUCUGGC	0	211	0	0	NA	NA	NA	NA	NA	NA	NA	NA	miR473_2	NIATv7_g10103.t1	2	16.33	1	20	638	657	ACUCUCCCUCAAGGGCUUCU	GGAAGCCUUUGAGGGAGAGA	Cleavage	Name:"Protein of unknown function"	1
miR482d	UUUCCUAUGCCACCCAUUCCUA	301	441	242	310	-0.551015	-0.357261	-0.314756	-0.50851	6.34904e-07	0.00742401	0.0198513	5.64116e-06	miR482d	NIATv7_g22482.t1	2.5	21.085	1	20	466	485	UUUCCUAUGCCACCCAUUCC	GGCAUGGGUGGCAUGGGGGA	Cleavage	Name:"Similar to dnaJ Chaperone protein DnaJ (Thermosynechococcus elongatus (strain BP-1))"	1
miR482d	UUUCCUAUGCCACCCAUUCCUA	301	441	242	310	-0.551015	-0.357261	-0.314756	-0.50851	6.34904e-07	0.00742401	0.0198513	5.64116e-06	miR482d	NIATv7_g04638.t1	3	17.069	1	21	864	884	UUUCCUAUGCCACCCAUUCCU	AGGGGAGGGUGGCUUAGGAAA	Cleavage	Name:"Similar to obg GTPase obg (Bacillus licheniformis (strain DSM 13 / ATCC 14580))"	1
miR482d	UUUCCUAUGCCACCCAUUCCUA	301	441	242	310	-0.551015	-0.357261	-0.314756	-0.50851	6.34904e-07	0.00742401	0.0198513	5.64116e-06	miR482d	NIATv7_g03677.t1	1.5	17.936	1	21	375	395	UUUCCUAUGCCACCCAUUCCU	GGGAAUGGGUGGUGUAGGGAA	Cleavage	Name:"Similar to N TMV resistance protein N (Nicotiana glutinosa)"	1
miR482d	UUUCCUAUGCCACCCAUUCCUA	301	441	242	310	-0.551015	-0.357261	-0.314756	-0.50851	6.34904e-07	0.00742401	0.0198513	5.64116e-06	miR482d	NIATv7_g14783.t1	3	16.703	1	20	655	674	UUUCCUAUGCCACCCAUUCC	GGCAUGGGCGGUAUAGGGAA	Cleavage	Name:"Similar to N TMV resistance protein N (Nicotiana glutinosa)"	1
miR482d	UUUCCUAUGCCACCCAUUCCUA	301	441	242	310	-0.551015	-0.357261	-0.314756	-0.50851	6.34904e-07	0.00742401	0.0198513	5.64116e-06	miR482d	NIATv7_g19412.t1	2	18.632	1	21	651	671	UUUCCUAUGCCACCCAUUCCU	GGGGAUGGGUGGUGUGGGAAA	Cleavage	Name:"Similar to N TMV resistance protein N (Nicotiana glutinosa)"	1
miR482d	UUUCCUAUGCCACCCAUUCCUA	301	441	242	310	-0.551015	-0.357261	-0.314756	-0.50851	6.34904e-07	0.00742401	0.0198513	5.64116e-06	miR482d	NIATv7_g22746.t1	2	19.45	1	20	388	407	UUUCCUAUGCCACCCAUUCC	GGAGUUGGUGGCAUAGGGAA	Cleavage	Name:"Similar to N TMV resistance protein N (Nicotiana glutinosa)"	1
miR482d	UUUCCUAUGCCACCCAUUCCUA	301	441	242	310	-0.551015	-0.357261	-0.314756	-0.50851	6.34904e-07	0.00742401	0.0198513	5.64116e-06	miR482d	NIATv7_g22857.t1	3	21.251	1	20	688	707	UUUCCUAUGCCACCCAUUCC	GGACUUGGUGGUGUAGGAAA	Cleavage	Name:"Similar to N TMV resistance protein N (Nicotiana glutinosa)"	1
miR482d	UUUCCUAUGCCACCCAUUCCUA	301	441	242	310	-0.551015	-0.357261	-0.314756	-0.50851	6.34904e-07	0.00742401	0.0198513	5.64116e-06	miR482d	NIATv7_g22858.t1	3	13.777	1	20	652	671	UUUCCUAUGCCACCCAUUCC	GGAAUGGGAGGUAUAGGUAA	Cleavage	Name:"Similar to N TMV resistance protein N (Nicotiana glutinosa)"	1
miR482d	UUUCCUAUGCCACCCAUUCCUA	301	441	242	310	-0.551015	-0.357261	-0.314756	-0.50851	6.34904e-07	0.00742401	0.0198513	5.64116e-06	miR482d	NIATv7_g22884.t1	3	16.27	1	22	665	686	UUUCCUAUGCCACCCAUUCCUA	UUGGAAUGAGUGGAGUGGGAAA	Translation	Name:"Similar to N TMV resistance protein N (Nicotiana glutinosa)"	1
miR482d	UUUCCUAUGCCACCCAUUCCUA	301	441	242	310	-0.551015	-0.357261	-0.314756	-0.50851	6.34904e-07	0.00742401	0.0198513	5.64116e-06	miR482d	NIATv7_g27143.t1	3	17.779	1	22	961	983	UUUCCUAUGCCACC-CAUUCCUA	UGGGAAUGUGGUGGCAUAGGGGA	Cleavage	Name:"Protein of unknown function"	1
miR482d	UUUCCUAUGCCACCCAUUCCUA	301	441	242	310	-0.551015	-0.357261	-0.314756	-0.50851	6.34904e-07	0.00742401	0.0198513	5.64116e-06	miR482d	NIATv7_g64076.t1	3	19.333	1	21	393	413	UUUCCUAUGCCACCCAUUCCU	AGGAAGGGGUGGCAUUGGAGA	Cleavage	'-	1
miR5386	UGUCGCUGGAUAGAUGGCACUU	2893	865	2366	1017	1.74179	1.21813	-0.290116	0.233548	7.50372e-239	3.73162e-118	1.18693e-12	0.000973438	miR5386	NIATv7_g36630.t1	3	14.198	1	22	118	139	UGUCGCUGGAUAGAUGGCACUU	AAGUGCCAUAUAGCCGGCGACG	Translation	Name:"Similar to At3g54460 F-box protein At3g54460 (Arabidopsis thaliana)"	1
miR6021	UUGGAAGAGGCUGCUAUUGGA	0	0	4375	8853	NA	-1.01688	NA	NA	NA	0	NA	NA	miR6021	NIATv7_g03342.t1	2.5	11.262	1	20	799	818	UUGGAAGAGGCUGCUAUUGG	CCAAUAUCAGCCUCUUCAAA	Cleavage	Name:"Similar to UGT85A1 UDP-glycosyltransferase 85A1 (Arabidopsis thaliana)"	1
miR6021	UUGGAAGAGGCUGCUAUUGGA	0	0	4375	8853	NA	-1.01688	NA	NA	NA	0	NA	NA	miR6021	NIATv7_g41636.t1	3	19.749	1	21	350	370	UUGGAAGAGGCUGCUAUUGGA	UCCCAGAGCAUCCUCUUCCAA	Translation	Name:"Similar to CXE2 Probable carboxylesterase 2 (Arabidopsis thaliana)"	1
miR6021	UUGGAAGAGGCUGCUAUUGGA	0	0	4375	8853	NA	-1.01688	NA	NA	NA	0	NA	NA	miR6021	NIATv7_g12857.t1	3	11.762	1	21	298	318	UUGGAAGAGGCUGCUAUUGGA	UCCAACAGUAGCCUCUUCGAA	Cleavage	Name:"Similar to RLP12 Receptor-like protein 12 (Arabidopsis thaliana)"	1
miR6021	UUGGAAGAGGCUGCUAUUGGA	0	0	4375	8853	NA	-1.01688	NA	NA	NA	0	NA	NA	miR6021	NIATv7_g14903.t1	3	15.912	1	20	234	253	UUGGAAGAGGCUGCUAUUGG	UCGAGAGAAGCCUCUUCCAA	Cleavage	Name:"Similar to At2g37990 Ribosome biogenesis regulatory protein homolog (Arabidopsis thaliana)"	1
miR6021	UUGGAAGAGGCUGCUAUUGGA	0	0	4375	8853	NA	-1.01688	NA	NA	NA	0	NA	NA	miR6021	NIATv7_g07765.t1	3	18.06	1	20	375	394	UUGGAAGAGGCUGCUAUUGG	UCAACAGCAGCCUCUUUUAG	Cleavage	Name:"Similar to CLPB1 Chaperone protein ClpB1 (Arabidopsis thaliana)"	1
miR6021	UUGGAAGAGGCUGCUAUUGGA	0	0	4375	8853	NA	-1.01688	NA	NA	NA	0	NA	NA	miR6021	NIATv7_g20508.t1	3	10.571	1	21	313	333	UUGGAAGAGGCUGCUAUUGGA	UCCAACAGCACCCUCUUCCGG	Translation	Name:"Similar to RLP12 Receptor-like protein 12 (Arabidopsis thaliana)"	1
miR6021	UUGGAAGAGGCUGCUAUUGGA	0	0	4375	8853	NA	-1.01688	NA	NA	NA	0	NA	NA	miR6021	NIATv7_g05484.t1	2.5	13.614	1	20	560	579	UUGGAAGAGGCUGCUAUUGG	CCAAUAGCAGCCCUUUUCAG	Cleavage	Name:"Similar to C17orf39 Uncharacterized protein C17orf39 (Homo sapiens)"	1
miR6021	UUGGAAGAGGCUGCUAUUGGA	0	0	4375	8853	NA	-1.01688	NA	NA	NA	0	NA	NA	miR6021	NIATv7_g11818.t1	3	18.545	1	20	310	329	UUGGAAGAGGCUGCUAUUGG	ACAAUUUCAGCCUCUUCCAA	Cleavage	Name:"Protein of unknown function"	1
miR6021	UUGGAAGAGGCUGCUAUUGGA	0	0	4375	8853	NA	-1.01688	NA	NA	NA	0	NA	NA	miR6021	NIATv7_g38896.t1	3	17.475	1	20	205	224	UUGGAAGAGGCUGCUAUUGG	CCAGUUGCAACUUCUUCCAA	Translation	Name:"Protein of unknown function"	1
miR6021	UUGGAAGAGGCUGCUAUUGGA	0	0	4375	8853	NA	-1.01688	NA	NA	NA	0	NA	NA	miR6021	NIATv7_g60048.t1	3	24.325	1	20	34	53	UUGGAAGAGGCUGCUAUUGG	GCAGUAGCAGCUCCUUCCAA	Cleavage	'-	1
miR6153	UAGGACCAUAUUCACUAUUUG	309	170	162	264	0.862072	-0.704544	-0.931613	0.635003	6.11966e-10	1.96913e-06	3.77365e-11	1.6919e-05	miR6153	NIATv7_g32495.t1	3	14.787	1	20	113	132	UAGGACCAUAUUCACUAUUU	AAAUAGUGAAUAUUGUCAUA	Cleavage	Name:"Similar to At3g47200 UPF0481 protein At3g47200 (Arabidopsis thaliana)"	1
miR6153	UAGGACCAUAUUCACUAUUUG	309	170	162	264	0.862072	-0.704544	-0.931613	0.635003	6.11966e-10	1.96913e-06	3.77365e-11	1.6919e-05	miR6153	NIATv7_g24419.t1	2.5	14.685	1	20	4102	4121	UAGGACCAUAUUCACUAUUU	AAAUGGUGGAUCUGGUUCUA	Translation	Name:"Similar to PDR3 Pleiotropic drug resistance protein 3 (Nicotiana tabacum)"	1
miR6153	UAGGACCAUAUUCACUAUUUG	309	170	162	264	0.862072	-0.704544	-0.931613	0.635003	6.11966e-10	1.96913e-06	3.77365e-11	1.6919e-05	miR6153	NIATv7_g32848.t1	3	16.037	1	20	876	895	UAGGACCAUAUUCACUAUUU	AAAUACUCAAAAUGGUCCUA	Translation	Name:"Similar to ATHB-15 Homeobox-leucine zipper protein ATHB-15 (Arabidopsis thaliana)"	1
miR6153	UAGGACCAUAUUCACUAUUUG	309	170	162	264	0.862072	-0.704544	-0.931613	0.635003	6.11966e-10	1.96913e-06	3.77365e-11	1.6919e-05	miR6153	NIATv7_g33694.t1	3	18.482	1	21	931	952	UAGGACCAUAUUC-ACUAUUUG	CUAAUAGUAGGAUAUGGUUCUA	Cleavage	Name:"Similar to RD21A Cysteine proteinase RD21a (Arabidopsis thaliana)"	1
miR6153	UAGGACCAUAUUCACUAUUUG	309	170	162	264	0.862072	-0.704544	-0.931613	0.635003	6.11966e-10	1.96913e-06	3.77365e-11	1.6919e-05	miR6153	NIATv7_g13619.t1	3	20.844	1	21	224	244	UAGGACCAUAUUCACUAUUUG	CAUGUAGUGAAGAUGGUUCUA	Translation	Name:"Similar to At4g23740 Probable inactive receptor kinase At4g23740 (Arabidopsis thaliana)"	1
miR6153	UAGGACCAUAUUCACUAUUUG	309	170	162	264	0.862072	-0.704544	-0.931613	0.635003	6.11966e-10	1.96913e-06	3.77365e-11	1.6919e-05	miR6153	NIATv7_g16258.t1	2.5	18.488	1	20	1385	1404	UAGGACCAUAUUCACUAUUU	AAGUGAUGAAUAUGGUCCUG	Cleavage	Name:"Similar to sal3 Importin subunit beta-3 (Schizosaccharomyces pombe (strain 972 / ATCC 24843))"	1
miR6153	UAGGACCAUAUUCACUAUUUG	309	170	162	264	0.862072	-0.704544	-0.931613	0.635003	6.11966e-10	1.96913e-06	3.77365e-11	1.6919e-05	miR6153	NIATv7_g14219.t1	2	12.448	1	21	754	774	UAGGACCAUAUUCACUAUUUG	CACGUAGUGAAUAUGGUCCUG	Cleavage	Name:"Similar to Ipo5 Importin-5 (Mus musculus)"	1
miR6153	UAGGACCAUAUUCACUAUUUG	309	170	162	264	0.862072	-0.704544	-0.931613	0.635003	6.11966e-10	1.96913e-06	3.77365e-11	1.6919e-05	miR6153	NIATv7_g11025.t1	3	14.727	1	21	1118	1138	UAGGACCAUAUUCACUAUUUG	UAAAUAGUGGAUGUGUUCCUG	Cleavage	Name:"Similar to At1g73400 Pentatricopeptide repeat-containing protein At1g73400, mitochondrial (Arabidopsis thaliana)"	1
miR6153	UAGGACCAUAUUCACUAUUUG	309	170	162	264	0.862072	-0.704544	-0.931613	0.635003	6.11966e-10	1.96913e-06	3.77365e-11	1.6919e-05	miR6153	NIATv7_g14295.t1	3	17.205	1	20	1127	1146	UAGGACCAUAUUCACUAUUU	AAAUAGUGACUAUGAUCUUA	Translation	Name:"Similar to CYP72A1 Secologanin synthase (Catharanthus roseus)"	1
miR6153	UAGGACCAUAUUCACUAUUUG	309	170	162	264	0.862072	-0.704544	-0.931613	0.635003	6.11966e-10	1.96913e-06	3.77365e-11	1.6919e-05	miR6153	NIATv7_g16246.t1	2	13.996	1	21	550	570	UAGGACCAUAUUCACUAUUUG	CAACUAGUGAAUAUGGUUCUG	Cleavage	Name:"Similar to Ipo5 Importin-5 (Mus musculus)"	1
miR6153	UAGGACCAUAUUCACUAUUUG	309	170	162	264	0.862072	-0.704544	-0.931613	0.635003	6.11966e-10	1.96913e-06	3.77365e-11	1.6919e-05	miR6153	NIATv7_g20448.t1	2.5	18.353	1	21	1207	1227	UAGGACCAUAUUCACUAUUUG	CAAGUGGUCGAUAUGGUCCUA	Cleavage	Name:"Similar to Ipo5 Importin-5 (Mus musculus)"	1
miR6153	UAGGACCAUAUUCACUAUUUG	309	170	162	264	0.862072	-0.704544	-0.931613	0.635003	6.11966e-10	1.96913e-06	3.77365e-11	1.6919e-05	miR6153	NIATv7_g07276.t1	1.5	13.621	1	21	1255	1275	UAGGACCAUAUUCACUAUUUG	CAAAUAGUGAAUAUGGUUUUG	Cleavage	Name:"Similar to IPO5 Importin-5 (Homo sapiens)"	1
miR6153	UAGGACCAUAUUCACUAUUUG	309	170	162	264	0.862072	-0.704544	-0.931613	0.635003	6.11966e-10	1.96913e-06	3.77365e-11	1.6919e-05	miR6153	NIATv7_g19074.t1	2.5	11.666	1	21	1261	1281	UAGGACCAUAUUCACUAUUUG	CAAAUGAUGAAUAUGGUUUUA	Cleavage	Name:"Similar to IPO5 Importin-5 (Homo sapiens)"	1
miR6153	UAGGACCAUAUUCACUAUUUG	309	170	162	264	0.862072	-0.704544	-0.931613	0.635003	6.11966e-10	1.96913e-06	3.77365e-11	1.6919e-05	miR6153	NIATv7_g20446.t1	1	18.825	1	21	1243	1263	UAGGACCAUAUUCACUAUUUG	CAAGUAGUGAAUAUGGUCCUG	Cleavage	Name:"Similar to IPO5 Importin-5 (Homo sapiens)"	1
miR6153	UAGGACCAUAUUCACUAUUUG	309	170	162	264	0.862072	-0.704544	-0.931613	0.635003	6.11966e-10	1.96913e-06	3.77365e-11	1.6919e-05	miR6153	NIATv7_g07625.t1	3	14.393	1	20	1266	1285	UAGGACCAUAUUCACUAUUU	GAAUGGUGAGUAUGGUUUUG	Cleavage	Name:"Protein of unknown function"	1
miR6153	UAGGACCAUAUUCACUAUUUG	309	170	162	264	0.862072	-0.704544	-0.931613	0.635003	6.11966e-10	1.96913e-06	3.77365e-11	1.6919e-05	miR6153	NIATv7_g14003.t1	3	18.904	1	21	509	529	UAGGACCAUAUUCACUAUUUG	UAAAAGGUGAUUAUGGUCUUA	Translation	Name:"Protein of unknown function"	1
miR6153	UAGGACCAUAUUCACUAUUUG	309	170	162	264	0.862072	-0.704544	-0.931613	0.635003	6.11966e-10	1.96913e-06	3.77365e-11	1.6919e-05	miR6153	NIATv7_g16313.t1	3	16.557	1	21	296	316	UAGGACCAUAUUCACUAUUUG	CAGAGAGUGAAUCUGGUCCUG	Translation	Name:"Protein of unknown function"	1
miR6153	UAGGACCAUAUUCACUAUUUG	309	170	162	264	0.862072	-0.704544	-0.931613	0.635003	6.11966e-10	1.96913e-06	3.77365e-11	1.6919e-05	miR6153	NIATv7_g23076.t1	3	12.654	1	20	525	544	UAGGACCAUAUUCACUAUUU	GAAUAGUGAAUAUGGUUAUG	Cleavage	Name:"Protein of unknown function"	1
miR6153	UAGGACCAUAUUCACUAUUUG	309	170	162	264	0.862072	-0.704544	-0.931613	0.635003	6.11966e-10	1.96913e-06	3.77365e-11	1.6919e-05	miR6153	NIATv7_g37434.t1	3	18.625	1	20	543	562	UAGGACCAUAUUCACUAUUU	AGAUAGUGAAGAUGGUUCUC	Translation	Name:"Protein of unknown function"	1
miR6153	UAGGACCAUAUUCACUAUUUG	309	170	162	264	0.862072	-0.704544	-0.931613	0.635003	6.11966e-10	1.96913e-06	3.77365e-11	1.6919e-05	miR6153	NIATv7_g65011.t1	3	11.704	1	20	1004	1023	UAGGACCAUAUUCACUAUUU	AAAUGUUGAAUAUGGACCUA	Cleavage	'-	1
miR6450b	AGAACACAGGAUCGAGACCCA	596	613	0	496	-0.0405747	NA	NA	-0.305547	0.673593	NA	NA	0.000962464	miR6450b	NIATv7_g32931.t1	2.5	15.663	1	20	1260	1279	AGAACACAGGAUCGAGACCC	GGAUCUUCAUCCUGUGUUCU	Cleavage	Name:"Similar to SLAH3 S-type anion channel SLAH3 (Arabidopsis thaliana)"	1
miR6450b	AGAACACAGGAUCGAGACCCA	596	613	0	496	-0.0405747	NA	NA	-0.305547	0.673593	NA	NA	0.000962464	miR6450b	NIATv7_g31862.t1	3	19.008	1	21	666	686	AGAACACAGGAUCGAGACCCA	UGGGUCUCAAUUCUUUGUUCU	Cleavage	Name:"Protein of unknown function"	1
miR8667	UUUCCAAUUCCACCCAUUCCUA	13805	6171	15282	5871	1.16161	1.38016	0.146642	-0.071898	0	0	1.71901e-17	0.0108927	miR8667	NIATv7_g36599.t1	2.5	15.338	1	21	126	146	UUUCCAAUUCCACCCAUUCCU	AGGUAUGGGUGGAAUUGGCAA	Cleavage	Name:"Similar to R1B-14 Putative late blight resistance protein homolog R1B-14 (Solanum demissum)"	1
miR8667	UUUCCAAUUCCACCCAUUCCUA	13805	6171	15282	5871	1.16161	1.38016	0.146642	-0.071898	0	0	1.71901e-17	0.0108927	miR8667	NIATv7_g05543.t1	3	14.435	1	19	141	160	UUUCCAAUU-CCACCCAUUC	GAAUGGGAGGGAAUUGGAAA	Translation	Name:"Similar to GRXS2 Monothiol glutaredoxin-S2 (Arabidopsis thaliana)"	1
miR8667	UUUCCAAUUCCACCCAUUCCUA	13805	6171	15282	5871	1.16161	1.38016	0.146642	-0.071898	0	0	1.71901e-17	0.0108927	miR8667	NIATv7_g33408.t1	3	17.78	1	21	368	388	UUUCCAAUUCCACCCAUUCCU	AGGACAUGGUGGAAUUGGAAA	Cleavage	Name:"Similar to pgi Glucose-6-phosphate isomerase (Nostoc punctiforme (strain ATCC 29133 / PCC 73102))"	1
miR8667	UUUCCAAUUCCACCCAUUCCUA	13805	6171	15282	5871	1.16161	1.38016	0.146642	-0.071898	0	0	1.71901e-17	0.0108927	miR8667	NIATv7_g16281.t1	3	24.271	1	20	646	665	UUUCCAAUUCCACCCAUUCC	GGAAUGGGGGGAGUUGGCAA	Cleavage	Name:"Similar to SNC1 Protein SUPPRESSOR OF npr1-1, CONSTITUTIVE 1 (Arabidopsis thaliana)"	1
miR8667	UUUCCAAUUCCACCCAUUCCUA	13805	6171	15282	5871	1.16161	1.38016	0.146642	-0.071898	0	0	1.71901e-17	0.0108927	miR8667	NIATv7_g16559.t1	3	21.546	1	21	666	686	UUUCCAAUUCCACCCAUUCCU	AGGGAUGGGUGGUAUUGGCAA	Translation	Name:"Similar to N TMV resistance protein N (Nicotiana glutinosa)"	1
miR8667	UUUCCAAUUCCACCCAUUCCUA	13805	6171	15282	5871	1.16161	1.38016	0.146642	-0.071898	0	0	1.71901e-17	0.0108927	miR8667	NIATv7_g06479.t1	2.5	14.82	1	21	510	530	UUUCCAAUUCCACCCAUUCCU	GGUGGUGGGUGGAAUUGGAGA	Cleavage	Name:"Similar to At1g75040 Pathogenesis-related protein 5 (Arabidopsis thaliana)"	1
miR8667	UUUCCAAUUCCACCCAUUCCUA	13805	6171	15282	5871	1.16161	1.38016	0.146642	-0.071898	0	0	1.71901e-17	0.0108927	miR8667	NIATv7_g31738.t1	3	14.666	1	20	594	613	UUUCCAAUUCCACCCAUUCC	AGAAUGGGUGGAAUUGGGGU	Cleavage	Name:"Similar to Papd7 DNA polymerase sigma (Mus musculus)"	1
miR8667	UUUCCAAUUCCACCCAUUCCUA	13805	6171	15282	5871	1.16161	1.38016	0.146642	-0.071898	0	0	1.71901e-17	0.0108927	miR8667	NIATv7_g36005.t1	2.5	20.507	1	22	1484	1505	UUUCCAAUUCCACCCAUUCCUA	UUGGGAUAGGUGGAUUUGGAAA	Cleavage	Name:"Similar to HERK1 Receptor-like protein kinase HERK 1 (Arabidopsis thaliana)"	1
miR8667	UUUCCAAUUCCACCCAUUCCUA	13805	6171	15282	5871	1.16161	1.38016	0.146642	-0.071898	0	0	1.71901e-17	0.0108927	miR8667	NIATv7_g31860.t1	3	19.184	1	22	620	641	UUUCCAAUUCCACCCAUUCCUA	UUGGAAUGGCUGGGAUUGGCAA	Cleavage	Name:"Similar to RPPL1 Putative disease resistance RPP13-like protein 1 (Arabidopsis thaliana)"	1
miR8667	UUUCCAAUUCCACCCAUUCCUA	13805	6171	15282	5871	1.16161	1.38016	0.146642	-0.071898	0	0	1.71901e-17	0.0108927	miR8667	NIATv7_g18482.t1	2	24.284	1	20	697	716	UUUCCAAUUCCACCCAUUCC	GGUAUUGGUGGAAUUGGAAA	Cleavage	Name:"Similar to N TMV resistance protein N (Nicotiana glutinosa)"	1
miR8667	UUUCCAAUUCCACCCAUUCCUA	13805	6171	15282	5871	1.16161	1.38016	0.146642	-0.071898	0	0	1.71901e-17	0.0108927	miR8667	NIATv7_g18484.t1	2	23.092	1	20	646	665	UUUCCAAUUCCACCCAUUCC	GGGAUUGGUGGAAUUGGGAA	Cleavage	Name:"Similar to N TMV resistance protein N (Nicotiana glutinosa)"	1
miR8667	UUUCCAAUUCCACCCAUUCCUA	13805	6171	15282	5871	1.16161	1.38016	0.146642	-0.071898	0	0	1.71901e-17	0.0108927	miR8667	NIATv7_g22861.t1	2	14.688	1	20	910	929	UUUCCAAUUCCACCCAUUCC	GGGAUGAGUGGAAUUGGGAA	Cleavage	Name:"Similar to N TMV resistance protein N (Nicotiana glutinosa)"	1
miR8667	UUUCCAAUUCCACCCAUUCCUA	13805	6171	15282	5871	1.16161	1.38016	0.146642	-0.071898	0	0	1.71901e-17	0.0108927	miR8667	NIATv7_g22884.t1	3	16.27	1	22	665	686	UUUCCAAUUCCACCCAUUCCUA	UUGGAAUGAGUGGAGUGGGAAA	Cleavage	Name:"Similar to N TMV resistance protein N (Nicotiana glutinosa)"	1
miR8667	UUUCCAAUUCCACCCAUUCCUA	13805	6171	15282	5871	1.16161	1.38016	0.146642	-0.071898	0	0	1.71901e-17	0.0108927	miR8667	NIATv7_g23932.t1	2.5	15.576	1	20	637	656	UUUCCAAUUCCACCCAUUCC	GGUAUGGGAGGAAUUGGGAA	Cleavage	Name:"Similar to N TMV resistance protein N (Nicotiana glutinosa)"	1
miR8667	UUUCCAAUUCCACCCAUUCCUA	13805	6171	15282	5871	1.16161	1.38016	0.146642	-0.071898	0	0	1.71901e-17	0.0108927	miR8667	NIATv7_g31243.t1	2.5	19.158	1	20	685	704	UUUCCAAUUCCACCCAUUCC	GGCAUGGGUGGAAUUGGCAA	Cleavage	Name:"Similar to N TMV resistance protein N (Nicotiana glutinosa)"	1
miR8667	UUUCCAAUUCCACCCAUUCCUA	13805	6171	15282	5871	1.16161	1.38016	0.146642	-0.071898	0	0	1.71901e-17	0.0108927	miR8667	NIATv7_g13734.t1	3	12.593	1	21	483	503	UUUCCAAUUCCACCCAUUCCU	GGGAAUUGUUGGAAUUGGAAU	Cleavage	Name:"Protein of unknown function"	1
miR8667	UUUCCAAUUCCACCCAUUCCUA	13805	6171	15282	5871	1.16161	1.38016	0.146642	-0.071898	0	0	1.71901e-17	0.0108927	miR8667	NIATv7_g16542.t1	3	22.291	1	21	327	347	UUUCCAAUUCCACCCAUUCCU	AGGAAAGGGUGGUCUUGGAAA	Translation	Name:"Protein of unknown function"	1
miR8667	UUUCCAAUUCCACCCAUUCCUA	13805	6171	15282	5871	1.16161	1.38016	0.146642	-0.071898	0	0	1.71901e-17	0.0108927	miR8667	NIATv7_g20421.t1	2.5	17.12	1	22	2993	3014	UUUCCAAUUCCACCCAUUCCUA	UUGGUAUGGCUGGAAUUGGGAA	Cleavage	Name:"Protein of unknown function"	1
miR8667	UUUCCAAUUCCACCCAUUCCUA	13805	6171	15282	5871	1.16161	1.38016	0.146642	-0.071898	0	0	1.71901e-17	0.0108927	miR8667	NIATv7_g36607.t1	2	18.724	1	21	549	569	UUUCCAAUUCCACCCAUUCCU	GGGAAUGGGUGGAGUUGGUAA	Cleavage	'-	1
miR8667	UUUCCAAUUCCACCCAUUCCUA	13805	6171	15282	5871	1.16161	1.38016	0.146642	-0.071898	0	0	1.71901e-17	0.0108927	miR8667	NIATv7_g58993.t1	2.5	16.352	1	22	587	608	UUUCCAAUUCCACCCAUUCCUA	UUGGAAUUGGAGGAAUUGGGAA	Cleavage	'-	1
miR8667	UUUCCAAUUCCACCCAUUCCUA	13805	6171	15282	5871	1.16161	1.38016	0.146642	-0.071898	0	0	1.71901e-17	0.0108927	miR8667	NIATv7_g59360.t1	3	24.651	1	21	399	419	UUUCCAAUUCCACCCAUUCCU	GGGAAGGGGUGGCAUUGGAGG	Translation	'-	1
miR8667	UUUCCAAUUCCACCCAUUCCUA	13805	6171	15282	5871	1.16161	1.38016	0.146642	-0.071898	0	0	1.71901e-17	0.0108927	miR8667	NIATv7_g60629.t1	3	14.748	1	20	400	418	UUUCCAAUUCCACCCAUUCC	AGAAUGGG-GGAAUUGGAAA	Cleavage	'-	1
miR8667	UUUCCAAUUCCACCCAUUCCUA	13805	6171	15282	5871	1.16161	1.38016	0.146642	-0.071898	0	0	1.71901e-17	0.0108927	miR8667	NIATv7_g63241.t1	3	14.258	1	19	141	160	UUUCCAAUU-CCACCCAUUC	GAAUGGGAGGGAAUUGGAAA	Translation	'-	1
miR8667	UUUCCAAUUCCACCCAUUCCUA	13805	6171	15282	5871	1.16161	1.38016	0.146642	-0.071898	0	0	1.71901e-17	0.0108927	miR8667	NIATv7_g64076.t1	2.5	19.333	1	21	393	413	UUUCCAAUUCCACCCAUUCCU	AGGAAGGGGUGGCAUUGGAGA	Translation	'-	1
Nat-R-PN35	CAGUGUUCAUGUUGCAAUUC	2295	751	1206	1050	1.61161	0.199841	-0.928264	0.483505	2.65784e-171	0.0020939	7.76417e-75	1.00454e-11	Nat-R-PN35	NIATv7_g24502.t1	3	14.078	1	20	828	847	CAGUGUUCAUGUUGCAAUUC	GAUUUGCAAUGCGAACACUG	Translation	Name:"Similar to rpoD RNA polymerase sigma factor rpoD (Nostoc sp. (strain PCC 7120 / UTEX 2576))"	1
Nat-R-PN35	CAGUGUUCAUGUUGCAAUUC	2295	751	1206	1050	1.61161	0.199841	-0.928264	0.483505	2.65784e-171	0.0020939	7.76417e-75	1.00454e-11	Nat-R-PN35	NIATv7_g28903.t1	3	19.668	1	20	644	663	CAGUGUUCAUGUUGCAAUUC	GAGUUGCAACAUCAAUGUUG	Cleavage	Name:"Similar to TS2 Sex determination protein tasselseed-2 (Zea mays)"	1
Nat-R-PN35	CAGUGUUCAUGUUGCAAUUC	2295	751	1206	1050	1.61161	0.199841	-0.928264	0.483505	2.65784e-171	0.0020939	7.76417e-75	1.00454e-11	Nat-R-PN35	NIATv7_g06414.t1	3	12.118	1	20	1546	1565	CAGUGUUCAUGUUGCAAUUC	GAUUUGCAAUAUGAGCACUU	Cleavage	Name:"Similar to CENPE Centromere-associated protein E (Homo sapiens)"	1
Nat-R-PN35	CAGUGUUCAUGUUGCAAUUC	2295	751	1206	1050	1.61161	0.199841	-0.928264	0.483505	2.65784e-171	0.0020939	7.76417e-75	1.00454e-11	Nat-R-PN35	NIATv7_g19481.t1	3	16.996	1	20	142	161	CAGUGUUCAUGUUGCAAUUC	GAAUUUCAACCUCAACACUG	Translation	Name:"Similar to ATL22 RING-H2 finger protein ATL22 (Arabidopsis thaliana)"	1
Nat-R-PN35	CAGUGUUCAUGUUGCAAUUC	2295	751	1206	1050	1.61161	0.199841	-0.928264	0.483505	2.65784e-171	0.0020939	7.76417e-75	1.00454e-11	Nat-R-PN35	NIATv7_g65991.t1	3	14.576	1	20	1180	1199	CAGUGUUCAUGUUGCAAUUC	GAAUACCUACAUGAACACUG	Cleavage	'-	1
Nat-R-PN37	CGUCUGUUGGAAUGAAGCGAG	919	467	597	622	0.976642	-0.0591836	-0.622334	0.413492	2.52901e-33	0.571464	4.50048e-16	8.2044e-06	Nat-R-PN37	NIATv7_g05183.t1	3	17.691	1	21	38	58	CGUCUGUUGGAAUGAAGCGAG	UUUGUUUCGAUCCAACAGAUG	Cleavage	Name:"Similar to NAC029 NAC domain-containing protein 29 (Arabidopsis thaliana)"	1
Nat-R-PN37	CGUCUGUUGGAAUGAAGCGAG	919	467	597	622	0.976642	-0.0591836	-0.622334	0.413492	2.52901e-33	0.571464	4.50048e-16	8.2044e-06	Nat-R-PN37	NIATv7_g37077.t1	3	21.451	1	21	68	88	CGUCUGUUGGAAUGAAGCGAG	UUCGCUUUCAUCCAACAGAUG	Cleavage	Name:"Similar to NAC100 NAC domain-containing protein 100 (Arabidopsis thaliana)"	1
Nat-R-PN43	UAUAAUACUACGUUUCACUUU	91	60	63	86	0.600904	-0.448985	-0.530515	0.519374	0.0182354	0.098055	0.0388526	0.0488055	Nat-R-PN43	NIATv7_g65241.t1	3	21.094	1	21	292	312	UAUAAUACUACGUUUCACUUU	AAAGGGAAACCUAGUGUUGUA	Translation	'-	1
Nat-R-PN47	UAUUUGAUUGGCGUGGCAGAU	95	77	97	120	0.303069	-0.306978	0.0300572	0.640104	0.231192	0.176613	0.895899	0.0040478	Nat-R-PN47	NIATv7_g33231.t1	1.5	20.065	1	21	63	83	UAUUUGAUUGGCGUGGCAGAU	AAUUGCCACGCCAAUCAAAUA	Cleavage	Name:"Similar to PER48 Putative Peroxidase 48 (Arabidopsis thaliana)"	1
Nat-R-PN47	UAUUUGAUUGGCGUGGCAGAU	95	77	97	120	0.303069	-0.306978	0.0300572	0.640104	0.231192	0.176613	0.895899	0.0040478	Nat-R-PN47	NIATv7_g43644.t1	3	22.301	1	20	97	116	UAUUUGAUUGGCGUGGCAGA	ACUGCCAUGCCAUUCAGAUA	Cleavage	Name:"Similar to PER48 Putative Peroxidase 48 (Arabidopsis thaliana)"	1
Nat-R-PN5	AAACUCCGUGCCCAGUCAAACAGG	3557	5586	3464	6091	-0.651155	-0.81424	-0.038222	0.124864	3.73055e-99	3.63909e-158	0.323372	8.89098e-06	Nat-R-PN5	NIATv7_g07518.t1	3	22.416	1	22	1273	1294	AAACUCCGUGCCCAGUCAAACA	UUUUUGACUGGAGACGGAGUUG	Translation	Name:"Similar to CYP77A3 Cytochrome P450 77A3 (Glycine max)"	1
Nat-R-PN54	UCGCUGCAUGUAGCACUGGGUC	886	721	661	1033	0.297307	-0.644118	-0.422656	0.518769	7.80391e-05	6.684e-19	3.07565e-08	5.81287e-13	Nat-R-PN54	NIATv7_g13982.t1	3	19.273	1	20	492	511	UCGCUGCAUGUAGCACUGGG	AUCAGUGCUACAUGAAGCGA	Cleavage	Name:"Similar to BHLH113 Transcription factor bHLH113 (Arabidopsis thaliana)"	1
Nat-R-PN54	UCGCUGCAUGUAGCACUGGGUC	886	721	661	1033	0.297307	-0.644118	-0.422656	0.518769	7.80391e-05	6.684e-19	3.07565e-08	5.81287e-13	Nat-R-PN54	NIATv7_g40161.t1	2.5	20.653	1	22	839	860	UCGCUGCAUGUAGCACUGGGUC	GACCCAGUGCUACAAGCAACGA	Cleavage	Name:"Similar to SPT16 FACT complex subunit SPT16 (Zea mays)"	1
Nat-R-PN54	UCGCUGCAUGUAGCACUGGGUC	886	721	661	1033	0.297307	-0.644118	-0.422656	0.518769	7.80391e-05	6.684e-19	3.07565e-08	5.81287e-13	Nat-R-PN54	NIATv7_g35242.t1	3	21.695	1	22	836	857	UCGCUGCAUGUAGCACUGGGUC	GACCUAGUGCUACAAGCAACGA	Cleavage	Name:"Similar to SPT16 FACT complex subunit SPT16 (Oryza sativa subsp. japonica)"	1
Nat-R-PN59	UGUGGGGCGUAGGAUCGAGUCA	134	148	92	143	-0.143364	-0.636309	-0.542527	-0.049582	0.459862	0.00184435	0.00972401	0.806523	Nat-R-PN59	NIATv7_g04236.t1	2.5	22.074	1	20	513	532	UGUGGGGCGUAGGAUCGAGU	AGUUGGUCCUACGCCUCACA	Cleavage	Name:"Similar to EIN3 Protein ETHYLENE INSENSITIVE 3 (Arabidopsis thaliana)"	1
Nat-R-PN59	UGUGGGGCGUAGGAUCGAGUCA	134	148	92	143	-0.143364	-0.636309	-0.542527	-0.049582	0.459862	0.00184435	0.00972401	0.806523	Nat-R-PN59	NIATv7_g56694.t1	3	11.054	1	20	206	225	UGUGGGGCGUAGGAUCGAGU	CUUCGAUCCUAUGCCUUACA	Cleavage	'-	1
Nat-R-PN72	UUGUACGAAAGAUAAAGAUGC	559	263	343	365	1.08779	-0.0896879	-0.70464	0.472834	2.06676e-24	0.535295	1.98622e-12	0.000113497	Nat-R-PN72	NIATv7_g33407.t1	3	14.628	1	20	153	173	UUGUACGAAAGAU-AAAGAUG	CAUCUUUGAUCUUCCGUACAA	Cleavage	Name:"Similar to RKP E3 ubiquitin-protein ligase RKP (Arabidopsis thaliana)"	1
Nat-R-PN72	UUGUACGAAAGAUAAAGAUGC	559	263	343	365	1.08779	-0.0896879	-0.70464	0.472834	2.06676e-24	0.535295	1.98622e-12	0.000113497	Nat-R-PN72	NIATv7_g01791.t1	3	19.09	1	21	1138	1158	UUGUACGAAAGAUAAAGAUGC	GCAUCUCUUUCUUUUGUGCAA	Cleavage	Name:"Similar to ELF3 Protein EARLY FLOWERING 3 (Arabidopsis thaliana)"	1
Nat-R-PN72	UUGUACGAAAGAUAAAGAUGC	559	263	343	365	1.08779	-0.0896879	-0.70464	0.472834	2.06676e-24	0.535295	1.98622e-12	0.000113497	Nat-R-PN72	NIATv7_g06048.t1	3	12.566	1	20	1101	1120	UUGUACGAAAGAUAAAGAUG	CAUCAUUAUCUUCCGUACAC	Cleavage	Name:"Similar to GPT1 Glucose-6-phosphate/phosphate translocator 1, chloroplastic (Arabidopsis thaliana)"	1
Nat-R-PN72	UUGUACGAAAGAUAAAGAUGC	559	263	343	365	1.08779	-0.0896879	-0.70464	0.472834	2.06676e-24	0.535295	1.98622e-12	0.000113497	Nat-R-PN72	NIATv7_g18235.t1	2.5	15.634	1	20	721	740	UUGUACGAAAGAUAAAGAUG	CAUCUUGAUCUUGUGUACAA	Cleavage	Name:"Similar to At2g25790 Probably inactive leucine-rich repeat receptor-like protein kinase At2g25790 (Arabidopsis thaliana)"	1
Nat-R-PN72	UUGUACGAAAGAUAAAGAUGC	559	263	343	365	1.08779	-0.0896879	-0.70464	0.472834	2.06676e-24	0.535295	1.98622e-12	0.000113497	Nat-R-PN72	NIATv7_g10518.t1	3	18.906	1	21	636	656	UUGUACGAAAGAUAAAGAUGC	GUAUCUUUGGCUUGCGUACAA	Cleavage	Name:"Similar to At4g36180 Probable LRR receptor-like serine/threonine-protein kinase At4g36180 (Arabidopsis thaliana)"	1
Nat-R-PN72	UUGUACGAAAGAUAAAGAUGC	559	263	343	365	1.08779	-0.0896879	-0.70464	0.472834	2.06676e-24	0.535295	1.98622e-12	0.000113497	Nat-R-PN72	NIATv7_g33188.t1	2.5	14.157	1	21	1059	1079	UUGUACGAAAGAUAAAGAUGC	GUAUCUUGAUGUUUCGUACAA	Translation	Name:"Similar to HSL1 Receptor-like protein kinase HSL1 (Arabidopsis thaliana)"	1
Nat-R-PN72	UUGUACGAAAGAUAAAGAUGC	559	263	343	365	1.08779	-0.0896879	-0.70464	0.472834	2.06676e-24	0.535295	1.98622e-12	0.000113497	Nat-R-PN72	NIATv7_g45108.t1	3	17.134	1	21	234	254	UUGUACGAAAGAUAAAGAUGC	GUAUCUUUGGCUUGCGUACAA	Cleavage	Name:"Similar to At4g36180 Probable LRR receptor-like serine/threonine-protein kinase At4g36180 (Arabidopsis thaliana)"	1
Nat-R-PN73	UUGUCAUAUAUAGCACUAAAU	172	97	160	173	0.826352	-0.1127	-0.104337	0.834715	1.02405e-05	0.571464	0.549405	1.08522e-05	Nat-R-PN73	NIATv7_g13286.t1	3	18.256	1	21	786	806	UUGUCAUAUAUAGCACUAAAU	GUUAAUUGCUAUGUAUGGCAA	Cleavage	Name:"Similar to PCMP-H8 Pentatricopeptide repeat-containing protein At1g18485 (Arabidopsis thaliana)"	1
Nat-R-PN73	UUGUCAUAUAUAGCACUAAAU	172	97	160	173	0.826352	-0.1127	-0.104337	0.834715	1.02405e-05	0.571464	0.549405	1.08522e-05	Nat-R-PN73	NIATv7_g03614.t1	3	14.361	1	20	3727	3746	UUGUCAUAUAUAGCACUAAA	UUUGGUGCUCAGUAUGACAA	Translation	Name:"Similar to ripA Ras-interacting protein RIP3 (Dictyostelium discoideum)"	1
Nat-R-PN74	UUGUUAUAUGUAGCAGUGGCCG	1543	628	983	945	1.2969	0.0568771	-0.650475	0.58955	4.07379e-85	0.524058	3.12621e-28	9.56911e-15	Nat-R-PN74	NIATv7_g22587.t1	2.5	19.943	1	20	2707	2726	UUGUUAUAUGUAGCAGUGGC	GUUGCUGUUAUAUAUAACAA	Cleavage	Name:"Similar to Os11g0586001 Putative protein phosphatase 2C 76 (Oryza sativa subsp. japonica)"	1
Nat-R-PN74	UUGUUAUAUGUAGCAGUGGCCG	1543	628	983	945	1.2969	0.0568771	-0.650475	0.58955	4.07379e-85	0.524058	3.12621e-28	9.56911e-15	Nat-R-PN74	NIATv7_g14282.t1	3	21.753	1	20	1021	1040	UUGUUAUAUGUAGCAGUGGC	GUUGCUGCUACAGAUAAUAA	Cleavage	Name:"Similar to At5g28460 Pentatricopeptide repeat-containing protein At5g28460 (Arabidopsis thaliana)"	1
Nat-R-PN77	UUUCCUGUUGGUGAUGAGACUA	353	583	343	800	-0.723828	-1.22179	-0.0414596	0.456504	2.01047e-13	6.48201e-41	0.739884	2.03341e-08	Nat-R-PN77	NIATv7_g06532.t1	3	10.24	1	20	148	167	UUUCCUGUUGGUGAUGAGAC	UCCUCAACACCAACAGGAAA	Cleavage	Name:"Similar to ARG7 Indole-3-acetic acid-induced protein ARG7 (Vigna radiata var. radiata)"	1
Nat-R-PN77	UUUCCUGUUGGUGAUGAGACUA	353	583	343	800	-0.723828	-1.22179	-0.0414596	0.456504	2.01047e-13	6.48201e-41	0.739884	2.03341e-08	Nat-R-PN77	NIATv7_g00022.t1	3	19.875	1	22	497	518	UUUCCUGUUGGUGAUGAGACUA	UGGUUCCAUCAUCAGCAGGAAG	Cleavage	Name:"Similar to MYB39 Transcription factor MYB39 (Arabidopsis thaliana)"	1
Nat-R-PN77	UUUCCUGUUGGUGAUGAGACUA	353	583	343	800	-0.723828	-1.22179	-0.0414596	0.456504	2.01047e-13	6.48201e-41	0.739884	2.03341e-08	Nat-R-PN77	NIATv7_g22881.t1	3	18.825	1	21	387	407	UUUCCUGUUGGUGAUGAGACU	GGUCUCAUCAGUAAUGGGAAG	Translation	Name:"Similar to ORP1C Oxysterol-binding protein-related protein 1C (Arabidopsis thaliana)"	1
Nat-R-PN77	UUUCCUGUUGGUGAUGAGACUA	353	583	343	800	-0.723828	-1.22179	-0.0414596	0.456504	2.01047e-13	6.48201e-41	0.739884	2.03341e-08	Nat-R-PN77	NIATv7_g11991.t1	3	18.16	1	21	427	447	UUUCCUGUUGGUGAUGAGACU	AAUCUCAUCACUAUCAGGGAA	Cleavage	Name:"Similar to 3-isopropylmalate dehydrogenase, chloroplastic (Solanum tuberosum)"	1
Nat-R-PN77	UUUCCUGUUGGUGAUGAGACUA	353	583	343	800	-0.723828	-1.22179	-0.0414596	0.456504	2.01047e-13	6.48201e-41	0.739884	2.03341e-08	Nat-R-PN77	NIATv7_g41049.t1	3	14.353	1	20	873	892	UUUCCUGUUGGUGAUGAGAC	UUCUCAUGAUCAACAGGAAG	Cleavage	Name:"Protein of unknown function"	1
Nat-R-PN78	UUUCUCAUUGGCAUGACUUGG	3227	1521	1584	2069	1.08517	-0.385361	-1.02662	0.443913	1.89654e-134	3.72364e-15	5.81639e-123	5.70876e-19	Nat-R-PN78	NIATv7_g18685.t1	2	17.407	1	21	688	708	UUUCUCAUUGGCAUGACUUGG	CCAAGGCCUGCCAAUGAGAAA	Cleavage	Name:"Similar to Drap1 Dr1-associated corepressor (Rattus norvegicus)"	1
Nat-R-PN78	UUUCUCAUUGGCAUGACUUGG	3227	1521	1584	2069	1.08517	-0.385361	-1.02662	0.443913	1.89654e-134	3.72364e-15	5.81639e-123	5.70876e-19	Nat-R-PN78	NIATv7_g25651.t1	3	15.441	1	21	534	555	UUUCUCAUU-GGCAUGACUUGG	CAAAGUCAUGUCUGAUGAGAAA	Translation	Name:"Similar to SPAC644.07 Probable mitochondrial chaperone bcs1 (Schizosaccharomyces pombe (strain 972 / ATCC 24843))"	1
Nat-R-PN78	UUUCUCAUUGGCAUGACUUGG	3227	1521	1584	2069	1.08517	-0.385361	-1.02662	0.443913	1.89654e-134	3.72364e-15	5.81639e-123	5.70876e-19	Nat-R-PN78	NIATv7_g32084.t1	3	17.613	1	21	421	441	UUUCUCAUUGGCAUGACUUGG	UCAAGUCAUGGUAGUGGGGAA	Translation	Name:"Similar to At1g01540 Probable serine/threonine-protein kinase At1g01540 (Arabidopsis thaliana)"	1
Nat-R-PN78	UUUCUCAUUGGCAUGACUUGG	3227	1521	1584	2069	1.08517	-0.385361	-1.02662	0.443913	1.89654e-134	3.72364e-15	5.81639e-123	5.70876e-19	Nat-R-PN78	NIATv7_g13386.t1	2.5	14.61	1	20	295	314	UUUCUCAUUGGCAUGACUUG	GAAGUUUUGCCAAUGAGAAA	Cleavage	Name:"Protein of unknown function"	1
Nat-R-PN78	UUUCUCAUUGGCAUGACUUGG	3227	1521	1584	2069	1.08517	-0.385361	-1.02662	0.443913	1.89654e-134	3.72364e-15	5.81639e-123	5.70876e-19	Nat-R-PN78	NIATv7_g34409.t1	3	13.333	1	21	250	270	UUUCUCAUUGGCAUGACUUGG	UCAAAUGCUGCCAAUGAGAAA	Cleavage	'-	1
Nat-R-PN81	UUUGAUACGAACCUGAAUCGGC	932	671	946	764	0.474017	0.308268	0.0215102	0.18726	2.17733e-10	2.65941e-05	0.764862	0.0231243	Nat-R-PN81	NIATv7_g02244.t1	3	23.343	1	21	4586	4606	UUUGAUACGAACCUGAAUCGG	CCGAUUCAGGUUCGUAUCGUG	Cleavage	Name:"Similar to DCL1 Endoribonuclease Dicer homolog 1 (Arabidopsis thaliana)"	1
Nat-R-PN81	UUUGAUACGAACCUGAAUCGGC	932	671	946	764	0.474017	0.308268	0.0215102	0.18726	2.17733e-10	2.65941e-05	0.764862	0.0231243	Nat-R-PN81	NIATv7_g12430.t1	2.5	24.026	1	22	80	101	UUUGAUACGAACCUGAAUCGGC	GCCAAUUCAGGUGCGUGUCAAA	Translation	Name:"Similar to CPR30 F-box protein CPR30 (Arabidopsis thaliana)"	1
Nat-R-PN81	UUUGAUACGAACCUGAAUCGGC	932	671	946	764	0.474017	0.308268	0.0215102	0.18726	2.17733e-10	2.65941e-05	0.764862	0.0231243	Nat-R-PN81	NIATv7_g03093.t1	3	22.356	1	22	80	101	UUUGAUACGAACCUGAAUCGGC	GCCAAUCCAGGUGCGUAUCAAA	Translation	Name:"Similar to At3g06240 F-box/kelch-repeat protein At3g06240 (Arabidopsis thaliana)"	1
Nat-R-PN81	UUUGAUACGAACCUGAAUCGGC	932	671	946	764	0.474017	0.308268	0.0215102	0.18726	2.17733e-10	2.65941e-05	0.764862	0.0231243	Nat-R-PN81	NIATv7_g11869.t1	1.5	19.234	1	20	142	161	UUUGAUACGAACCUGAAUCG	CGAUUCAGGUGUGUAUCAAA	Translation	Name:"Similar to At3g23880 F-box/kelch-repeat protein At3g23880 (Arabidopsis thaliana)"	1
Nat-R-PN81	UUUGAUACGAACCUGAAUCGGC	932	671	946	764	0.474017	0.308268	0.0215102	0.18726	2.17733e-10	2.65941e-05	0.764862	0.0231243	Nat-R-PN81	NIATv7_g03118.t1	2.5	16.044	1	21	161	181	UUUGAUACGAACCUGAAUCGG	CUGAUUCUGGUUCCUAUCAAA	Cleavage	Name:"Similar to ATL47 RING-H2 finger protein ATL47 (Arabidopsis thaliana)"	1
Nat-R-PN81	UUUGAUACGAACCUGAAUCGGC	932	671	946	764	0.474017	0.308268	0.0215102	0.18726	2.17733e-10	2.65941e-05	0.764862	0.0231243	Nat-R-PN81	NIATv7_g26981.t1	3	12.55	1	20	70	89	UUUGAUACGAACCUGAAUCG	CGAUUCAGGUGUGUUUCAAA	Translation	Name:"Similar to At3g07870 F-box protein At3g07870 (Arabidopsis thaliana)"	1
Nat-R-PN81	UUUGAUACGAACCUGAAUCGGC	932	671	946	764	0.474017	0.308268	0.0215102	0.18726	2.17733e-10	2.65941e-05	0.764862	0.0231243	Nat-R-PN81	NIATv7_g29152.t1	3	15.011	1	20	115	134	UUUGAUACGAACCUGAAUCG	CGAUUCAGGUGUGUUUCAAA	Translation	Name:"Similar to At3g23880 F-box/kelch-repeat protein At3g23880 (Arabidopsis thaliana)"	1
Nat-R-PN81	UUUGAUACGAACCUGAAUCGGC	932	671	946	764	0.474017	0.308268	0.0215102	0.18726	2.17733e-10	2.65941e-05	0.764862	0.0231243	Nat-R-PN81	NIATv7_g37226.t1	1.5	20.61	1	20	112	131	UUUGAUACGAACCUGAAUCG	CGAUUCAGGUGUGUAUCAAA	Translation	Name:"Similar to At3g23880 F-box/kelch-repeat protein At3g23880 (Arabidopsis thaliana)"	1
Nat-R-PN81	UUUGAUACGAACCUGAAUCGGC	932	671	946	764	0.474017	0.308268	0.0215102	0.18726	2.17733e-10	2.65941e-05	0.764862	0.0231243	Nat-R-PN81	NIATv7_g39596.t1	2.5	15.883	1	20	112	131	UUUGAUACGAACCUGAAUCG	CGAUUCAAGUGUGUAUCAAA	Translation	Name:"Similar to At3g23880 F-box/kelch-repeat protein At3g23880 (Arabidopsis thaliana)"	1
Nat-R-PN81	UUUGAUACGAACCUGAAUCGGC	932	671	946	764	0.474017	0.308268	0.0215102	0.18726	2.17733e-10	2.65941e-05	0.764862	0.0231243	Nat-R-PN81	NIATv7_g22729.t1	3	18.585	1	22	80	101	UUUGAUACGAACCUGAAUCGGC	GCCAAUUUAGGUGCGUGUCAAA	Translation	Name:"Similar to At3g06240 F-box/kelch-repeat protein At3g06240 (Arabidopsis thaliana)"	1
Nat-R-PN81	UUUGAUACGAACCUGAAUCGGC	932	671	946	764	0.474017	0.308268	0.0215102	0.18726	2.17733e-10	2.65941e-05	0.764862	0.0231243	Nat-R-PN81	NIATv7_g41674.t1	2	22.629	1	22	80	101	UUUGAUACGAACCUGAAUCGGC	GCCAAUUCAGGUGCGUAUCAAA	Translation	Name:"Similar to At3g06240 F-box/kelch-repeat protein At3g06240 (Arabidopsis thaliana)"	1
Nat-R-PN81	UUUGAUACGAACCUGAAUCGGC	932	671	946	764	0.474017	0.308268	0.0215102	0.18726	2.17733e-10	2.65941e-05	0.764862	0.0231243	Nat-R-PN81	NIATv7_g60806.t1	3	19.897	1	22	47	68	UUUGAUACGAACCUGAAUCGGC	GUCAAUUUAGGUGUGUAUCAAA	Translation	'-	1
Nat-R-PN81	UUUGAUACGAACCUGAAUCGGC	932	671	946	764	0.474017	0.308268	0.0215102	0.18726	2.17733e-10	2.65941e-05	0.764862	0.0231243	Nat-R-PN81	NIATv7_g63958.t1	3	13.392	1	21	57	77	UUUGAUACGAACCUGAAUCGG	CAGGUUCAGGUGUGUAUCAAA	Translation	'-	1
