# Supplementary material for: Complex regulation of microRNAs in roots of competitively-grown isogenic Nicotiana attenuata plants with different capacities to interact with arbuscular mycorrhizal fungi
Source: BMC Genomics. 2018 Dec 17;19:937. doi: 10.1186/s12864-018-5338-x (PMC6296096; doi:10.1186/s12864-018-5338-x)
Supplement: Supplementary file 5 — Table S5. Gene Ontology analysis of putative targets of differentially enriched miRNAs. (XLSX 11 kb) [file 12864_2018_5338_MOESM5_ESM.xlsx]

## Sheet: Sheet1
Supplementary Table S5: Gene Ontology analysis of putative targets of differentially enriched miRNAs.
Analysis Type:	PANTHER Overrepresentation Test (release 20170413)
Annotation Version and Release Date:	GO Ontology database Released 2017-04-24
Analyzed List:	Client Text Box Input (Arabidopsis thaliana)
Reference List:	Arabidopsis thaliana (all genes in database)
Bonferroni correction:	true
Bonferroni count:	2150
GO biological process complete	Arabidopsis thaliana - REFLIST (27352)	Client Text Box Input (81)	Client Text Box Input (expected)	Client Text Box Input (over/under)	Client Text Box Input (fold Enrichment)	Client Text Box Input (P-value)
pollen maturation (GO:0010152)	16	3	0.05	+	63.31	0.0355
vegetative to reproductive phase transition of meristem (GO:0010228)	126	6	0.37	+	16.08	0.00496
flower development (GO:0009908)	361	9	1.07	+	8.42	0.00289
reproductive shoot system development (GO:0090567)	375	9	1.11	+	8.1	0.00394
reproductive system development (GO:0061458)	944	13	2.8	+	4.65	0.00881
reproductive structure development (GO:0048608)	944	13	2.8	+	4.65	0.00881
post-embryonic development (GO:0009791)	1113	14	3.3	+	4.25	0.0102
developmental process involved in reproduction (GO:0003006)	1093	13	3.24	+	4.02	0.0417
nucleic acid-templated transcription (GO:0097659)	1490	17	4.41	+	3.85	0.00314
transcription, DNA-templated (GO:0006351)	1490	17	4.41	+	3.85	0.00314
RNA biosynthetic process (GO:0032774)	1492	17	4.42	+	3.85	0.0032
reproductive process (GO:0022414)	1246	14	3.69	+	3.79	0.0361
reproduction (GO:0000003)	1253	14	3.71	+	3.77	0.0384
regulation of biosynthetic process (GO:0009889)	2111	23	6.25	+	3.68	6.28e-05
regulation of cellular macromolecule biosynthetic process (GO:2000112)	2046	22	6.06	+	3.63	0.000172
regulation of macromolecule biosynthetic process (GO:0010556)	2048	22	6.06	+	3.63	0.000175
regulation of cellular biosynthetic process (GO:0031326)	2094	22	6.2	+	3.55	0.000258
regulation of primary metabolic process (GO:0080090)	2206	23	6.53	+	3.52	0.000141
nucleobase-containing compound biosynthetic process (GO:0034654)	1665	17	4.93	+	3.45	0.0139
regulation of gene expression (GO:0010468)	2169	22	6.42	+	3.43	0.000475
regulation of nitrogen compound metabolic process (GO:0051171)	2173	22	6.44	+	3.42	0.00049
regulation of transcription, DNA-templated (GO:0006355)	1924	19	5.7	+	3.33	0.00575
regulation of RNA biosynthetic process (GO:2001141)	1926	19	5.7	+	3.33	0.00584
regulation of nucleic acid-templated transcription (GO:1903506)	1926	19	5.7	+	3.33	0.00584
regulation of RNA metabolic process (GO:0051252)	1942	19	5.75	+	3.3	0.00658
regulation of cellular metabolic process (GO:0031323)	2269	22	6.72	+	3.27	0.00103
RNA metabolic process (GO:0016070)	1971	19	5.84	+	3.26	0.00817
regulation of macromolecule metabolic process (GO:0060255)	2284	22	6.76	+	3.25	0.00115
regulation of nucleobase-containing compound metabolic process (GO:0019219)	1977	19	5.85	+	3.25	0.00854
regulation of metabolic process (GO:0019222)	2423	23	7.18	+	3.21	0.000757
aromatic compound biosynthetic process (GO:0019438)	1900	18	5.63	+	3.2	0.0197
heterocycle biosynthetic process (GO:0018130)	1835	17	5.43	+	3.13	0.0489
organic cyclic compound biosynthetic process (GO:1901362)	2024	18	5.99	+	3	0.0462
regulation of cellular process (GO:0050794)	3541	31	10.49	+	2.96	1.89e-05
regulation of biological process (GO:0050789)	3874	32	11.47	+	2.79	3.97e-05
biological regulation (GO:0065007)	4495	33	13.31	+	2.48	0.000379
cellular macromolecule metabolic process (GO:0044260)	4374	32	12.95	+	2.47	0.000706
macromolecule metabolic process (GO:0043170)	4824	33	14.29	+	2.31	0.00201
nitrogen compound metabolic process (GO:0006807)	5363	35	15.88	+	2.2	0.00236
response to stimulus (GO:0050896)	4612	30	13.66	+	2.2	0.0234
cellular process (GO:0009987)	8508	51	25.2	+	2.02	7.76e-06
cellular metabolic process (GO:0044237)	6384	38	18.91	+	2.01	0.00621
primary metabolic process (GO:0044238)	6349	36	18.8	+	1.91	0.0441
organic substance metabolic process (GO:0071704)	6805	38	20.15	+	1.89	0.0307
Unclassified (UNCLASSIFIED)	8213	17	24.32	-	0.7	0
